# Supplementary material for: Geranylgeranylacetone attenuates cerebral ischemia–reperfusion injury in rats through the augmentation of HSP 27 phosphorylation: a preliminary study
Source: BMC Neurosci. 2021 Feb 8;22:9. doi: 10.1186/s12868-021-00614-7 (PMC7869466; doi:10.1186/s12868-021-00614-7)
Supplement: Supplementary file 6 — Additional file 6: Table S2. The information of metabolites to calculate activity scores on pathway activity profiling, whichconsists of the names of metabolites, Kyoto Encyclopedia of Genes and Genomes (KEGG) compound codes and KEGGpathway codes. [file 12868_2021_614_MOESM6_ESM.csv]

COMPbase	2013-03-25232841	pauligiraldo
H2O; Water	cpd:C00001	ko00190;ko00195;ko00710;ko00740;ko00910;ko01100;ko01120;ko04962;ko04964;ko04966;ko04970;ko04971;ko04972;ko04976;ko05014
ATP; Adenosine 5'-triphosphate	cpd:C00002	ko00190;ko00195;ko00230;ko00231;ko00680;ko00908;ko00910;ko01100;ko01110;ko03070;ko04020;ko04066;ko04080;ko04142;ko04144;ko04721;ko04911;ko04930;ko05012;ko05133;ko05410
NAD+; NAD; Nicotinamide adenine dinucleotide; DPN; Diphosphopyridine nucleotide; Nadide	cpd:C00003	ko00190;ko00760;ko00910;ko01100;ko04977
NADH; DPNH; Reduced nicotinamide adenine dinucleotide	cpd:C00004	ko00190;ko00910;ko01100;ko04020
NADPH; TPNH; Reduced nicotinamide adenine dinucleotide phosphate	cpd:C00005	ko00195;ko00480;ko00910;ko01100
NADP+; NADP; Nicotinamide adenine dinucleotide phosphate; beta-Nicotinamide adenine dinucleotide phosphate; TPN; Triphosphopyridine nucleotide	cpd:C00006	ko00195;ko00480;ko00760;ko01100
Oxygen; O2	cpd:C00007	ko00190;ko00195;ko00630;ko00740;ko00910;ko01100;ko01110;ko02020;ko04066;ko04145;ko05211
ADP; Adenosine 5'-diphosphate	cpd:C00008	ko00190;ko00195;ko00230;ko00680;ko00908;ko00910;ko01100;ko01110;ko04080;ko04142;ko04144;ko05012
Orthophosphate; Phosphate; Phosphoric acid; Orthophosphoric acid	cpd:C00009	ko00190;ko00195;ko00550;ko01100;ko02010;ko02020;ko04111;ko04978;ko05012
CoA; Coenzyme A; CoA-SH	cpd:C00010	ko00071;ko00770;ko01100;ko04725;ko04975;ko04977
CO2; Carbon dioxide	cpd:C00011	ko00230;ko00260;ko00330;ko00361;ko00460;ko00625;ko00630;ko00680;ko00710;ko00720;ko00791;ko00910;ko01100;ko01120;ko04964;ko04966;ko04970;ko04971;ko04972;ko04973;ko04974;ko04976
Peptide	cpd:C00012	ko00330
Diphosphate; Diphosphoric acid; Pyrophosphate; Pyrophosphoric acid; PPi	cpd:C00013	ko00190;ko05012
NH3; Ammonia	cpd:C00014	ko00230;ko00250;ko00260;ko00330;ko00460;ko00630;ko00910;ko01100;ko01110;ko01120;ko04964;ko04966;ko04974;ko05110;ko05120
UDP; Uridine 5'-diphosphate	cpd:C00015	ko00240;ko00908;ko01100;ko04080
FAD; Flavin adenine dinucleotide	cpd:C00016	ko00740;ko00910;ko01100;ko04977
Protein	cpd:C00017	ko00450
Pyridoxal phosphate; Pyridoxal 5-phosphate; Pyridoxal 5'-phosphate; PLP	cpd:C00018	ko00750;ko01100;ko04977
S-Adenosyl-L-methionine; S-Adenosylmethionine; AdoMet; SAM	cpd:C00019	ko00270;ko00330;ko00908;map01060;map01070;ko01100;ko01110;ko04122
AMP; Adenosine 5'-monophosphate; Adenylic acid; Adenylate; 5'-AMP; 5'-Adenylic acid; 5'-Adenosine monophosphate; Adenosine 5'-phosphate	cpd:C00020	ko00230;ko00908;map01060;map01065;map01070;ko01100;ko01110;ko04150;ko04151;ko05012;ko05032
S-Adenosyl-L-homocysteine; S-Adenosylhomocysteine	cpd:C00021	ko00270;ko01100
Pyruvate; Pyruvic acid; 2-Oxopropanoate; 2-Oxopropanoic acid; Pyroracemic acid	cpd:C00022	ko00010;ko00020;ko00030;ko00040;ko00053;ko00250;ko00260;ko00270;ko00290;ko00330;ko00350;ko00360;ko00362;ko00430;ko00473;ko00620;ko00621;ko00622;ko00630;ko00650;ko00660;ko00680;ko00710;ko00720;ko00730;ko00750;ko00760;ko00770;ko00900;ko00910;map01060;map01061;map01062;map01063;map01064;map01065;map01066;map01070;ko01100;ko01110;ko01120;ko01210;ko02060;ko04066;ko04911;ko04930
Iron	cpd:C00023
Acetyl-CoA; Acetyl coenzyme A	cpd:C00024	ko00010;ko00020;ko00061;ko00062;ko00071;ko00072;ko00253;ko00280;ko00290;ko00300;ko00310;ko00360;ko00362;ko00380;ko00410;ko00430;ko00480;ko00562;ko00620;ko00621;ko00622;ko00625;ko00630;ko00640;ko00642;ko00650;ko00680;ko00720;ko00900;ko01056;map01060;map01061;map01062;map01063;map01064;map01065;map01066;map01070;ko01100;ko01110;ko01120;ko01220;ko04066;ko04725;ko04976
L-Glutamate; L-Glutamic acid; L-Glutaminic acid; Glutamate	cpd:C00025	ko00250;ko00330;ko00340;ko00430;ko00471;ko00480;ko00524;ko00630;ko00650;ko00660;ko00860;ko00910;ko00970;map01060;map01064;ko01100;ko01110;ko01120;ko01210;ko02010;ko04080;ko04540;ko04713;ko04720;ko04721;ko04723;ko04724;ko04727;ko04730;ko04742;ko04964;ko04974;ko05014;ko05016;ko05030;ko05031;ko05033;ko05034
2-Oxoglutarate; Oxoglutaric acid; 2-Ketoglutaric acid; alpha-Ketoglutaric acid	cpd:C00026	ko00020;ko00040;ko00053;ko00250;ko00300;ko00340;ko00430;ko00471;ko00630;ko00650;ko00660;ko00720;ko00750;map01060;map01061;map01062;map01063;map01064;map01065;map01066;map01070;ko01100;ko01110;ko01120;ko01210;ko04066;ko04727;ko04964;ko04976
Hydrogen peroxide; H2O2; Oxydol	cpd:C00027	ko00630;ko01110;ko04145;ko04380;ko04626;ko04670;ko04940;ko05010;ko05012;ko05014;ko05020;ko05030;ko05031;ko05034;ko05146;ko05160;ko05164;ko05166;ko05204;ko05322
Acceptor; Hydrogen-acceptor; A; Oxidized donor	cpd:C00028
UDP-glucose; UDPglucose; UDP-D-glucose; Uridine diphosphate glucose; UDP-alpha-D-glucose	cpd:C00029	ko00040;ko00052;ko00053;ko00240;ko00500;ko00520;ko00561;ko00908;ko01051;map01060;ko01100;ko01110
Reduced acceptor; AH2; Hydrogen-donor; Donor	cpd:C00030
D-Glucose; Grape sugar; Dextrose; Glucose	cpd:C00031	ko00010;ko00030;ko00052;ko00500;ko00520;ko00521;ko00524;ko00901;ko01100;ko01110;ko02010;ko02020;ko02060;ko04066;ko04113;ko04910;ko04911;ko04930;ko04973;ko04976;ko04978
Heme; Haem; Protoheme; Heme B; Protoheme IX	cpd:C00032	ko00860;map01060;ko01100;ko01110;ko02010;ko04978
Acetate; Acetic acid; Ethanoic acid	cpd:C00033	ko00010;ko00430;ko00440;ko00534;ko00620;ko00660;ko00680;ko00720;ko00908;ko00920;ko01100;ko01110;ko01120;ko01220;ko04725;ko04973;ko04974
Manganese	cpd:C00034	ko00195;ko01100;ko02010;ko02020
GDP; Guanosine 5'-diphosphate; Guanosine diphosphate	cpd:C00035	ko00230;ko01100;ko03013
Oxaloacetate; Oxalacetic acid; Oxaloacetic acid; 2-Oxobutanedioic acid; Oxosuccinic acid; keto-Oxaloacetate	cpd:C00036	ko00010;ko00020;ko00250;ko00362;ko00620;ko00630;ko00680;ko00710;ko00720;map01060;map01061;map01062;map01063;map01064;map01065;map01066;map01070;ko01100;ko01110;ko01120;ko01210;ko02020;ko04964
Glycine; Aminoacetic acid; Gly	cpd:C00037	ko00120;ko00230;ko00260;ko00310;ko00460;ko00480;ko00630;ko00680;ko00730;ko00860;ko00910;ko00970;map01060;ko01100;ko01110;ko01120;ko02010;ko04080;ko04721;ko04974;ko04978
Zinc cation; Zn2+; Zn(II); Zinc ion	cpd:C00038	ko02010;ko02020;ko04978
DNA; DNAn; DNAn+1; (Deoxyribonucleotide)n; (Deoxyribonucleotide)m; (Deoxyribonucleotide)n+m; Deoxyribonucleic acid	cpd:C00039	ko00230;ko00240;ko00312;ko01100
Acyl-CoA; Acyl coenzyme A	cpd:C00040	ko00062;ko00561;ko00564;ko01110;ko04920;ko04975
L-Alanine; L-2-Aminopropionic acid; L-alpha-Alanine	cpd:C00041	ko00250;ko00270;ko00430;ko00450;ko00473;ko00710;ko00970;map01060;ko01100;ko01120;ko02010;ko04122;ko04974;ko04978
Succinate; Succinic acid; Butanedionic acid; Ethylenesuccinic acid	cpd:C00042	ko00020;ko00190;ko00250;ko00350;ko00360;ko00361;ko00623;ko00630;ko00640;ko00650;ko00720;map01060;map01061;map01062;map01063;map01064;map01065;map01066;map01070;ko01100;ko01110;ko01120;ko01220;ko02020;ko04727
UDP-N-acetyl-alpha-D-glucosamine; UDP-N-acetyl-D-glucosamine; UDP-N-acetylglucosamine	cpd:C00043	ko00520;ko00524;ko00540;ko00550;ko01100;ko01110
GTP; Guanosine 5'-triphosphate	cpd:C00044	ko00230;ko00740;ko00790;ko01100;ko03013;ko04122
Amino acid; Amino acids	cpd:C00045
RNA; RNAn; RNAn+1; RNA(linear); (Ribonucleotide)n; (Ribonucleotide)m; (Ribonucleotide)n+m; Ribonucleic acid	cpd:C00046	ko00230;ko00240;ko01100
L-Lysine; Lysine acid; 2,6-Diaminohexanoic acid	cpd:C00047	ko00300;ko00310;ko00780;ko00960;ko00970;map01060;map01064;ko01100;ko01110;ko01120;ko01210;ko02010;ko04974
Glyoxylate; Glyoxalate; Glyoxylic acid	cpd:C00048	ko00230;ko00232;ko00260;ko00330;ko00625;ko00630;ko00660;ko00680;ko00720;ko01100;ko01110;ko01120
L-Aspartate; L-Aspartic acid; 2-Aminosuccinic acid; L-Asp	cpd:C00049	ko00250;ko00260;ko00270;ko00300;ko00330;ko00340;ko00410;ko00460;ko00710;ko00760;ko00770;ko00910;ko00970;map01060;map01064;map01070;ko01100;ko01110;ko01120;ko01210;ko02010;ko02020;ko02030;ko04080;ko04974
Metal	cpd:C00050
Glutathione; 5-L-Glutamyl-L-cysteinylglycine; N-(N-gamma-L-Glutamyl-L-cysteinyl)glycine; gamma-L-Glutamyl-L-cysteinyl-glycine; GSH; Reduced glutathione	cpd:C00051	ko00270;ko00480;ko01100;ko02010;ko04976
UDP-alpha-D-galactose; UDP-D-galactose; UDP-galactose; UDP-D-galactopyranose; UDP-alpha-D-galactopyranose	cpd:C00052	ko00052;ko00520;ko01100;ko01110
3'-Phosphoadenylyl sulfate; 3'-Phosphoadenosine 5'-phosphosulfate; 3'-Phospho-5'-adenylyl sulfate; PAPS	cpd:C00053	ko00230;ko00532;ko00534;ko00920;ko01100;ko01120
Adenosine 3',5'-bisphosphate; PAP; 3'-Phosphoadenylate; Phosphoadenosine phosphate	cpd:C00054	ko00230;ko00532;ko00534;ko00770;ko00920;ko01120
CMP; Cytidine-5'-monophosphate; Cytidylic acid	cpd:C00055	ko00240;ko01100
Formate; Methanoic acid; Formic acid	cpd:C00058	ko00620;ko00625;ko00630;ko00680;ko00720;ko00910;ko01100;ko01120;ko01220
Sulfate; Sulfuric acid	cpd:C00059	ko00230;ko00270;ko00920;ko01100;ko01120;ko02010
Carboxylate; R-COOH; Monocarboxylate; Carboxylic acid	cpd:C00060	ko01100
FMN; Riboflavin-5-phosphate; Flavin mononucleotide	cpd:C00061	ko00190;ko00524;ko00740;ko01057;ko01100;ko04977
L-Arginine; (S)-2-Amino-5-guanidinovaleric acid; L-Arg	cpd:C00062	ko00330;ko00331;ko00472;ko00970;map01060;map01064;ko01100;ko01110;ko02010;ko04974;ko05014;ko05132;ko05142;ko05146
CTP; Cytidine 5'-triphosphate; Cytidine triphosphate	cpd:C00063	ko00240;ko01100
L-Glutamine; L-2-Aminoglutaramic acid	cpd:C00064	ko00230;ko00240;ko00250;ko00330;ko00471;ko00630;ko00910;ko00970;map01060;ko01100;ko01120;ko02010;ko02020;ko04724;ko04727;ko04964;ko04974;ko04978
L-Serine; L-2-Amino-3-hydroxypropionic acid; L-3-Hydroxy-alanine; Serine	cpd:C00065	ko00260;ko00270;ko00460;ko00600;ko00630;ko00680;ko00920;ko00970;map01060;ko01100;ko01110;ko01120;ko02010;ko04974;ko04978
tRNA; tRNA(n); tRNA(n+1); transfer RNA	cpd:C00066	ko00908
Formaldehyde; Methanal; Oxomethane; Oxomethylene; Methylene oxide; Formalin	cpd:C00067	ko00625;ko00680;ko00910;ko01100;ko01120
Thiamin diphosphate; Thiamine diphosphate; Thiamin pyrophosphate; TPP; ThPP	cpd:C00068	ko00010;ko00020;ko00280;ko00620;ko00650;ko00730;ko01100;ko04977
Alcohol	cpd:C00069
Copper; Cu+; Cu2+; Cu(II)	cpd:C00070	ko02020;ko04978;ko05010;ko05014
Aldehyde; RCHO	cpd:C00071	ko00071
Ascorbate; Ascorbic acid; L-Ascorbate; L-Ascorbic acid; Vitamin C	cpd:C00072	ko00053;ko00480;ko01100;ko01110;ko01120;ko02060;ko04066;ko04977
L-Methionine; Methionine; L-2-Amino-4methylthiobutyric acid	cpd:C00073	ko00270;ko00966;ko00970;map01060;map01070;ko01100;ko01110;ko01210;ko04974;ko04978
Phosphoenolpyruvate; Phosphoenolpyruvic acid; PEP	cpd:C00074	ko00010;ko00020;ko00400;ko00440;ko00620;ko00680;ko00710;ko00720;map01060;map01061;map01062;map01063;map01070;ko01100;ko01110;ko01120;ko02060;ko04964
UTP; Uridine 5'-triphosphate; Uridine triphosphate	cpd:C00075	ko00240;ko01100;ko04080
Calcium cation; Ca2+; Calcium(2+); Calcium ion	cpd:C00076	ko04010;ko04012;ko04020;ko04062;ko04064;ko04066;ko04070;ko04114;ko04141;ko04260;ko04270;ko04310;ko04360;ko04370;ko04380;ko04540;ko04626;ko04650;ko04660;ko04662;ko04664;ko04666;ko04670;ko04710;ko04713;ko04720;ko04721;ko04722;ko04723;ko04724;ko04725;ko04726;ko04727;ko04728;ko04730;ko04740;ko04742;ko04744;ko04745;ko04911;ko04912;ko04916;ko04930;ko04961;ko04970;ko04971;ko04972;ko04973;ko04974;ko04978…
L-Ornithine; (S)-2,5-Diaminovaleric acid; (S)-2,5-Diaminopentanoic acid; (S)-2,5-Diaminopentanoate	cpd:C00077	ko00330;ko00472;ko00480;map01060;map01064;ko01100;ko01110;ko01210;ko02010
L-Tryptophan; Tryptophan; (S)-alpha-Amino-beta-(3-indolyl)-propionic acid	cpd:C00078	ko00260;ko00380;ko00400;ko00901;ko00966;ko00970;map01060;map01061;map01063;map01070;ko01100;ko01110;ko01210;ko04726;ko04974;ko04978;ko05143
L-Phenylalanine; (S)-alpha-Amino-beta-phenylpropionic acid	cpd:C00079	ko00360;ko00400;ko00460;ko00940;ko00960;ko00966;ko00970;map01060;map01061;map01063;map01064;map01070;ko01100;ko01110;ko01210;ko02010;ko04974;ko04978
H+; Hydron	cpd:C00080	ko00190;ko00195;ko00680;ko00910;ko01100;ko04260;ko04721;ko04742;ko04964;ko04966;ko04970;ko04971;ko04972;ko04974;ko04976;ko04977;ko04978;ko05110;ko05120;ko05164;ko05323
ITP; Inosine 5'-triphosphate; Inosine triphosphate; Inosine tripolyphosphate	cpd:C00081	ko00230
L-Tyrosine; (S)-3-(p-Hydroxyphenyl)alanine; (S)-2-Amino-3-(p-hydroxyphenyl)propionic acid; Tyrosine	cpd:C00082	ko00130;ko00231;ko00350;ko00360;ko00400;ko00401;ko00460;ko00730;ko00940;ko00950;ko00965;ko00966;ko00970;ko01055;map01060;map01063;ko01100;ko01110;ko01210;ko04728;ko04916;ko04974;ko05012;ko05030;ko05031;ko05034
Malonyl-CoA; Malonyl coenzyme A	cpd:C00083	ko00061;ko00062;ko00253;ko00360;ko00410;ko00522;ko00620;ko00640;ko00720;ko01055;ko01056;map01060;map01066;map01070;ko01100;ko01110;ko01120;ko04920
Acetaldehyde; Ethanal	cpd:C00084	ko00010;ko00360;ko00362;ko00440;ko00564;ko00620;ko00621;ko00622;ko00625;ko01100;ko01110;ko01120
D-Fructose 6-phosphate; D-Fructose 6-phosphoric acid; Neuberg ester	cpd:C00085	ko00040;ko00680;ko00710;ko01100;ko01120
Urea; Carbamide	cpd:C00086	ko00230;ko00240;ko00330;ko00780;ko00791;ko01100;ko01120;ko02010;ko05120
Sulfur; S; Elemental sulfur	cpd:C00087	ko00920
Nitrite	cpd:C00088	ko00910;ko01120;ko02010;ko02020
Sucrose; Cane sugar; Saccharose; 1-alpha-D-Glucopyranosyl-2-beta-D-fructofuranoside	cpd:C00089	ko00052;ko00500;ko01100;ko02010;ko02060;ko04742;ko04973
Catechol; 1,2-Benzenediol; o-Benzenediol; 1,2-Dihydroxybenzene; Brenzcatechin; Pyrocatechol	cpd:C00090	ko00361;ko00362;ko00364;ko00621;ko00624;ko00626;ko00627;ko01100;ko01120;ko01220
Succinyl-CoA; Succinyl coenzyme A	cpd:C00091	ko00020;ko00280;ko00360;ko00362;ko00623;ko00626;ko00630;ko00640;ko00720;map01060;map01061;map01063;map01064;map01065;map01066;map01070;ko01100;ko01110;ko01120;ko01220
D-Glucose 6-phosphate; Glucose 6-phosphate; Robison ester	cpd:C00092	ko00500;ko00521;ko00524;ko00562;map01062;ko01100;ko01110;ko02020;ko02060;ko04911;ko04973
sn-Glycerol 3-phosphate; Glycerophosphoric acid; D-Glycerol 1-phosphate; Glycerol-3-phosphate	cpd:C00093	ko00561;ko00564;ko01100;ko02010
Sulfite; Sulfurous acid	cpd:C00094	ko00270;ko00430;ko00920;ko01100;ko01120
D-Fructose; Levulose; Fruit sugar; D-arabino-Hexulose	cpd:C00095	ko00051;ko00052;ko00500;ko01100;ko02010;ko02060;ko04973
GDP-mannose; GDP-D-mannose; GDP-alpha-D-mannose	cpd:C00096	ko00051;ko00053;ko00510;ko00520;ko01100;ko01110
L-Cysteine; L-2-Amino-3-mercaptopropionic acid	cpd:C00097	ko00260;ko00270;ko00311;ko00430;ko00480;ko00730;ko00770;ko00920;ko00970;map01060;ko01100;ko01120;ko04122;ko04974
Oligopeptide	cpd:C00098	ko02010
beta-Alanine; 3-Aminopropionic acid; 3-Aminopropanoate	cpd:C00099	ko00240;ko00410;ko00640;ko00770;ko01100;ko01110;ko04080;ko04974
Propanoyl-CoA; Propionyl-CoA; Propionyl coenzyme A	cpd:C00100	ko00280;ko00410;ko00522;ko00561;ko00630;ko00640;ko00660;ko00720;ko01056;ko01100;ko01110;ko01120
Tetrahydrofolate; 5,6,7,8-Tetrahydrofolate; Tetrahydrofolic acid; THF; (6S)-Tetrahydrofolate; (6S)-Tetrahydrofolic acid; (6S)-THFA	cpd:C00101	ko00260;ko00670;ko00680;ko00720;ko00790;ko00970;ko01100;ko01120
2,6-Dichloroindophenol; 2,6-Dichlorophenolindophenol; DCIP	cpd:C00102
D-Glucose 1-phosphate; alpha-D-Glucose 1-phosphate; Cori ester; D-Glucose alpha-1-phosphate	cpd:C00103	ko00010;ko00040;ko00052;ko00500;ko00520;ko00521;ko00523;map01060;ko01100;ko01110;ko01120
IDP; Inosine 5'-diphosphate; Inosine diphosphate	cpd:C00104	ko00230
UMP; Uridylic acid; Uridine monophosphate; Uridine 5'-monophosphate; 5'Uridylic acid	cpd:C00105	ko00240;ko00550;ko01100
Uracil	cpd:C00106	ko00240;ko00410;ko00770;ko01100
Dipeptide	cpd:C00107	ko02010;ko02030
Anthranilate; Anthranilic acid; o-Aminobenzoic acid; Vitamin L1; 2-Aminobenzoate	cpd:C00108	ko00380;ko00400;ko00621;ko00627;ko01058;map01060;map01061;map01063;map01070;ko01100;ko01110;ko01120;ko01220;map07110
2-Oxobutanoate; 2-Ketobutyric acid; 2-Oxobutyric acid; 2-Oxobutyrate; 2-Oxobutanoic acid; alpha-Ketobutyric acid; alpha-Ketobutyrate	cpd:C00109	ko00260;ko00270;ko00290;ko00640;ko00660;ko01100;ko01110;ko01210
Dolichyl phosphate; Dolichol phosphate	cpd:C00110	ko00510;ko01100
Glycerone phosphate; Dihydroxyacetone phosphate	cpd:C00111	ko00010;ko00040;ko00051;ko00052;ko00561;ko00562;ko00564;ko00620;ko00680;ko00710;ko00760;ko01100;ko01110;ko01120
CDP; Cytidine 5'-diphosphate; Cytidine diphosphate	cpd:C00112	ko00240;ko01100
PQQ; Pyrrolo-quinoline quinone; Pyrroloquinoline-quinone; Pyrroloquinoline quinone; 4,5-Dioxo-4,5-dihydro-1H-pyrrolo[2,3-f]quinoline-2,7,9-tricarboxylate; Methoxatin	cpd:C00113
Choline; Bilineurine	cpd:C00114	ko00260;ko00564;ko01100;ko02010;ko04725;ko04976
Glycerol; Glycerin; 1,2,3-Trihydroxypropane; 1,2,3-Propanetriol	cpd:C00116	ko00052;ko00561;ko01100;ko04723
D-Ribose 5-phosphate; Ribose 5-phosphate	cpd:C00117	ko00030;ko00230;ko00710;ko01100;ko01110;ko01120
D-Glyceraldehyde 3-phosphate; (2R)-2-Hydroxy-3-(phosphonooxy)-propanal; Glyceraldehyde 3-phosphate	cpd:C00118	ko00010;ko00030;ko00040;ko00051;ko00052;ko00331;ko00562;ko00680;ko00710;ko00730;ko00750;ko00900;map01060;map01061;map01062;map01063;map01064;map01065;map01066;map01070;ko01100;ko01110;ko01120
5-Phospho-alpha-D-ribose 1-diphosphate; 5-Phosphoribosyl diphosphate; 5-Phosphoribosyl 1-pyrophosphate; PRPP	cpd:C00119	ko00030;ko00230;ko00240;ko00340;ko00400;map01060;map01065;map01070;ko01100;ko01110;ko01120
Biotin; D-Biotin; Vitamin H; Coenzyme R	cpd:C00120	ko00780;ko01100;ko04977
D-Ribose	cpd:C00121	ko00030;ko02010;ko02030
Fumarate; Fumaric acid; trans-Butenedioic acid	cpd:C00122	ko00020;ko00190;ko00250;ko00330;ko00350;ko00360;ko00623;ko00643;ko00650;ko00720;ko00760;map01060;map01061;map01062;map01063;map01064;map01065;map01066;map01070;ko01100;ko01110;ko01120;ko01220;ko02020;ko05200;ko05211
L-Leucine; 2-Amino-4-methylvaleric acid; (2S)-alpha-2-Amino-4-methylvaleric acid; (2S)-alpha-Leucine	cpd:C00123	ko00280;ko00290;ko00966;ko00970;map01060;map01065;ko01100;ko01110;ko01210;ko02010;ko04974;ko04978
D-Galactose	cpd:C00124	ko00052;ko00520;ko01100;ko01110;ko02030;ko04973;ko04978
Ferricytochrome c; Cytochrome c3+	cpd:C00125
Ferrocytochrome c; Cytochrome c2+; Reduced cytochrome c	cpd:C00126
Glutathione disulfide; GSSG; Oxiglutatione; Oxidized glutathione	cpd:C00127	ko00480
CMP-N-acetylneuraminate	cpd:C00128	ko00520;ko01100;ko01110
Isopentenyl diphosphate; delta3-Isopentenyl diphosphate; delta3-Methyl-3-butenyl diphosphate	cpd:C00129	ko00900;map01060;map01062;map01070;ko01100;ko01110
IMP; Inosinic acid; Inosine monophosphate; Inosine 5'-monophosphate; Inosine 5'-phosphate; 5'-Inosinate; 5'-Inosinic acid; 5'-Inosine monophosphate; 5'-IMP	cpd:C00130	ko00230;map01060;map01065;map01070;ko01100;ko01110;ko04742
dATP; 2'-Deoxyadenosine 5'-triphosphate; Deoxyadenosine 5'-triphosphate; Deoxyadenosine triphosphate	cpd:C00131	ko00230;ko01100
Methanol; Methyl alcohol	cpd:C00132	ko00680;ko00901;ko00910;ko01100;ko01120;ko01220
D-Alanine; D-2-Aminopropionic acid; D-Ala	cpd:C00133	ko00473;ko00550;ko00750;ko01100
Putrescine; 1,4-Butanediamine; 1,4-Diaminobutane; Tetramethylenediamine; Butane-1,4-diamine	cpd:C00134	ko00330;ko00480;ko00960;map01060;map01064;ko01100;ko01110;ko02010;ko04974
L-Histidine; (S)-alpha-Amino-1H-imidazole-4-propionic acid	cpd:C00135	ko00340;ko00410;ko00970;map01060;map01065;ko01100;ko01110;ko02010;ko04974
Butanoyl-CoA; Butyryl-CoA	cpd:C00136	ko00062;ko00071;ko00630;ko00650;ko01056;ko01100
myo-Inositol; D-myo-Inositol; 1D-myo-Inositol; L-myo-Inositol; 1L-myo-Inositol; meso-Inositol; Inositol; Dambose; Cyclohexitol; Meat sugar; Bios I	cpd:C00137	ko00052;ko00053;ko00521;ko00562;ko01100;ko01110;ko01120;ko04070
Reduced ferredoxin	cpd:C00138	ko00680
Oxidized ferredoxin	cpd:C00139	ko00680
N-Acetyl-D-glucosamine; N-Acetylchitosamine; 2-Acetamido-2-deoxy-D-glucose; GlcNAc	cpd:C00140	ko00520;ko01110;ko02010;ko02060
3-Methyl-2-oxobutanoic acid; 3-Methyl-2-oxobutyric acid; 3-Methyl-2-oxobutanoate; 2-Oxo-3-methylbutanoate; 2-Oxoisovalerate; 2-Oxoisopentanoate; alpha-Ketovaline; 2-Ketovaline; 2-Keto-3-methylbutyric acid	cpd:C00141	ko00280;ko00290;ko00770;ko00966;ko01100;ko01110;ko01210
5,10-Methylenetetrahydrofolate; (6R)-5,10-Methylenetetrahydrofolate; 5,10-Methylene-THF	cpd:C00143	ko00260;ko00670;ko00680;ko00720;ko01100;ko01120
GMP; Guanosine 5'-phosphate; Guanosine monophosphate; Guanosine 5'-monophosphate; Guanylic acid	cpd:C00144	ko00230;map01060;map01065;ko01100;ko04742;ko04744
Thiol; Mercaptan	cpd:C00145
Phenol; Benzenol; Hydroxybenzene; Phenic acid; Phenylic acid	cpd:C00146	ko00350;ko00361;ko00362;ko00627;ko01120;ko01220;ko04974
Adenine; 6-Aminopurine	cpd:C00147	ko00230;ko00908;ko01100
L-Proline; 2-Pyrrolidinecarboxylic acid	cpd:C00148	ko00330;ko00401;ko00970;ko01100;ko01110;ko02010;ko04974;ko04978
(S)-Malate; L-Malate; L-Apple acid; L-Malic acid; L-2-Hydroxybutanedioic acid; Malate; Malic acid	cpd:C00149	ko00020;ko00620;ko00630;ko00680;ko00710;ko00720;map01060;map01061;map01062;map01063;map01064;map01065;map01066;map01070;ko01100;ko01110;ko01120;ko02020;ko04964;ko05200;ko05211
Molybdenum	cpd:C00150
L-Amino acid; L-2-Amino acid	cpd:C00151	ko00480;ko01100;ko02010
L-Asparagine; 2-Aminosuccinamic acid	cpd:C00152	ko00250;ko00460;ko00910;ko00970;map01060;ko01100;ko01110;ko04974;ko04978
Nicotinamide; Nicotinic acid amide; Niacinamide; Vitamin PP	cpd:C00153	ko00760;ko01100;ko04977
Palmitoyl-CoA; Hexadecanoyl-CoA	cpd:C00154	ko00062;ko00071;ko00563;ko00600;ko01040;map01070;ko01100
L-Homocysteine; L-2-Amino-4-mercaptobutyric acid	cpd:C00155	ko00270;ko00920;ko01100;ko01110
4-Hydroxybenzoate; Hydroxybenzoic acid; 4-Hydroxybenzoic acid; Hydroxybenzenecarboxylic acid	cpd:C00156	ko00130;ko00360;ko00362;ko00363;ko00623;ko00627;map01061;ko01100;ko01110;ko01120;ko01220;map07110
Phosphatidylcholine; Lecithin; Phosphatidyl-N-trimethylethanolamine; 1,2-Diacyl-sn-glycero-3-phosphocholine; Choline phosphatide; 3-sn-Phosphatidylcholine	cpd:C00157	ko00564;ko00590;ko00591;ko00592;ko01100;ko04723
Citrate; Citric acid; 2-Hydroxy-1,2,3-propanetricarboxylic acid; 2-Hydroxytricarballylic acid	cpd:C00158	ko00020;ko00630;ko00720;map01060;map01061;map01062;map01063;map01064;map01065;map01066;map01070;ko01100;ko01110;ko01120;ko01210;ko02020
D-Mannose; Mannose; Seminose; Carubinose	cpd:C00159	ko00051;ko00052;ko00520;ko01100;ko02060;ko04142
Glycolate; Glycolic acid; Hydroxyacetic acid	cpd:C00160	ko00361;ko00625;ko00630;ko01100;ko01110;ko01120
2-Oxo acid; 2-Oxocarboxylate	cpd:C00161
Fatty acid	cpd:C00162	ko00062;ko00071;ko00561;ko04911;ko04920;ko04930;ko04975;ko04977
Propanoate; Propionate; Propanoic acid; Propionic acid	cpd:C00163	ko00640;ko00642;ko00760;ko01100;ko01120;ko01220;ko04973;ko04974
Acetoacetate; 3-Oxobutanoic acid; beta-Ketobutyric acid; Acetoacetic acid	cpd:C00164	ko00072;ko00280;ko00350;ko00640;ko00643;ko00650;ko01100;ko01120;ko02020
Diacylglycerol; Diglyceride	cpd:C00165	ko04010;ko04012;ko04020;ko04062;ko04064;ko04066;ko04070;ko04270;ko04370;ko04540;ko04650;ko04660;ko04662;ko04664;ko04666;ko04713;ko04720;ko04722;ko04723;ko04724;ko04725;ko04726;ko04728;ko04730;ko04745;ko04911;ko04912;ko04916;ko04920;ko04961;ko04970;ko04971;ko04972;ko04973;ko04975;ko05110;ko05143;ko05146;ko05200;ko05214;ko05223
Phenylpyruvate; Phenylpyruvic acid; alpha-Ketohydrocinnamic acid; keto-Phenylpyruvate; 3-Phenyl-2-oxopropanoate	cpd:C00166	ko00360;ko00400;ko00960;map01060;ko01100;ko01110;ko01210
UDP-glucuronate; UDPglucuronate; UDP-D-glucuronate; UDP-alpha-D-glucuronate	cpd:C00167	ko00040;ko00053;ko00500;ko00520;ko01100;ko01110
Hydroxypyruvate; Hydroxypyruvic acid; 3-Hydroxypyruvate; 3-Hydroxypyruvic acid	cpd:C00168	ko00260;ko00630;ko00680;ko01100;ko01110;ko01120
Carbamoyl phosphate	cpd:C00169	ko00230;ko00240;ko00250;ko00330;ko00910;ko01100;ko01120
5'-Methylthioadenosine; Methylthioadenosine; S-Methyl-5'-thioadenosine; 5-Methylthioadenosine; 5'-Deoxy-5'-(methylthio)adenosine; Thiomethyladenosine; MTA	cpd:C00170	ko00270;ko00908;map01060;ko01100
5'-Phosphomononucleotide; 5'-Nucleotide	cpd:C00171
3'-Phosphooligonucleotide	cpd:C00172
Acyl-[acyl-carrier protein]; Long-chain-acyl-[acyl-carrier protein]	cpd:C00173	ko00071;ko00780;ko01100
Acid	cpd:C00174
Cobalt ion; Cobalt(2+); Co2+; Co(II)	cpd:C00175	ko02010
Flavin	cpd:C00176
Cyanide; Prussiate; CN-; Cyano	cpd:C00177	ko00460;ko01100;ko01110
Thymine; 5-Methyluracil	cpd:C00178	ko00240;ko01100
Agmatine; (4-Aminobutyl) guanidine	cpd:C00179	ko00330;ko01100
Benzoate; Benzoic acid; Benzenecarboxylic acid; Phenylformic acid; Dracylic acid	cpd:C00180	ko00360;ko00362;ko00621;ko00623;ko00627;map01063;ko01100;ko01110;ko01120;ko01220
D-Xylose; Wood sugar	cpd:C00181	ko00040;ko00500;ko00520;ko01100;ko02010
Glycogen	cpd:C00182
L-Valine; 2-Amino-3-methylbutyric acid	cpd:C00183	ko00280;ko00290;ko00311;ko00460;ko00640;ko00770;ko00966;ko00970;map01060;map01063;ko01100;ko01110;ko01210;ko02010;ko04974;ko04978
Glycerone; Dihydroxyacetone; 1,3-Dihydroxyacetone; 1,3-Dihydroxy-2-propanone; 1,3-Dihydroxypropan-2-one	cpd:C00184	ko00561;ko00680;ko01100;ko01120
Cellobiose; 1-beta-D-Glucopyranosyl-4-D-glucopyranose	cpd:C00185	ko00500;ko01100;ko02010;ko02060
(S)-Lactate; L-Lactate; L-Lactic acid	cpd:C00186	ko00010;ko00620;ko00640;ko00643;ko01100;ko01110;ko01120;ko04066
Cholesterol; Cholest-5-en-3beta-ol	cpd:C00187	ko00100;ko00120;ko00140;ko00981;ko00984;map01066;ko01100;ko01110;ko04340;ko04975;ko04976;ko04977;ko05200;ko05217
L-Threonine; 2-Amino-3-hydroxybutyric acid	cpd:C00188	ko00260;ko00290;ko00860;ko00970;map01060;ko01100;ko01110;ko01120;ko02010;ko04974;ko04978
Ethanolamine; Aminoethanol; 2-Hydroxyethylamine	cpd:C00189	ko00440;ko00564;ko01100;ko04723
UDP-D-xylose; UDP-xylose; UDP-alpha-D-xylose	cpd:C00190	ko00500;ko00520;ko00908;ko01100;ko01110
D-Glucuronate; Glucuronic acid; Glucuronate	cpd:C00191	ko00040;ko00053;ko00500;ko00520;ko00562;ko01100
Hydroxylamine	cpd:C00192	ko00910;ko01120
Aromatic aldehyde	cpd:C00193
Cobamide coenzyme; Adenosylcobalamin; Adenosylcob(III)alamin; Deoxyadenosylcobalamin; Cobamamide; Vitamin B12 coenzyme; 5,6-Dimethylbenzimidazolyl-5-deoxyadenosyl-cobamide; (5'-Deoxy-5'-adenosyl)cobamide coenzyme; (5,6-Dimethylbenzimidazolyl)cobamide coenzyme; alpha-(5,6-Dimethylbenzimidazolyl)cobamide coenzyme; 5'-Deoxy-5'-adenosylcobalamin; 5'-Deoxy-5'-adenosyl vitamin B12; 5'-Deoxy-5'-adenosyl…	cpd:C00194	ko00860;ko01100
N-Acylsphingosine; Ceramide	cpd:C00195	ko00600;ko01100;ko04722;ko04920;ko05140
2,3-Dihydroxybenzoate; 2,3-Dihydroxybenzoic acid	cpd:C00196	ko00362;ko00627;ko01053;map01061;ko01110;ko01120
3-Phospho-D-glycerate; D-Glycerate 3-phosphate; 3-Phospho-(R)-glycerate; 3-Phosphoglycerate	cpd:C00197	ko00010;ko00260;ko00561;ko00630;ko00680;ko00710;map01060;map01061;map01062;map01063;map01064;map01065;map01066;map01070;ko01100;ko01110;ko01120
D-Glucono-1,5-lactone; Gluconic lactone; Gluconic acid lactone; 1,5-Gluconolactone; delta-Gluconolactone; D-Gluconolactone; Gluconolactone	cpd:C00198	ko00030;ko01100;ko01110;ko01120
D-Ribulose 5-phosphate	cpd:C00199	ko00030;ko00040;ko00680;ko00710;ko00740;ko00750;ko01100;ko01110;ko01120
Phenazine methosulfate; N-Methylphenazonium methosulfate; 5-Methylphenazinium methyl sulphate	cpd:C00200
Nucleoside triphosphate; NTP	cpd:C00201	ko03018
Isoflurophate; Diisopropyl fluorophosphate; DFP	cpd:C00202
UDP-N-acetyl-D-galactosamine; UDP-N-acetyl-alpha-D-galactosamine	cpd:C00203	ko00520;ko01100
2-Dehydro-3-deoxy-D-gluconate; 2-Keto-3-deoxy-D-gluconate	cpd:C00204	ko00030;ko00040;ko01100;ko01120
hn; Light; Photon; hnu	cpd:C00205
dADP; 2'-Deoxyadenosine 5'-diphosphate	cpd:C00206	ko00230;ko01100
Acetone; Dimethyl ketone; 2-Propanone	cpd:C00207	ko00072;ko00640;ko01100
Maltose; Malt sugar; alpha-D-Glucopyranosyl-(1->4)-D-glucopyranose	cpd:C00208	ko00500;ko01100;ko02010;ko02030;ko02060;ko04973
Oxalate; Oxalic acid; Ethanedioic acid	cpd:C00209	ko00625;ko00630;ko01100;ko01120
Cobamide	cpd:C00210
Collagen	cpd:C00211
Adenosine	cpd:C00212	ko00230;ko01100;ko04080;ko04270;ko05032;ko05034
Sarcosine; N-Methylglycine	cpd:C00213	ko00260;ko00330;ko01100
Thymidine; Deoxythymidine	cpd:C00214	ko00240;ko01100
Nucleotide	cpd:C00215
D-Arabinose	cpd:C00216
D-Glutamate; D-Glutamic acid; D-Glutaminic acid; D-2-Aminoglutaric acid	cpd:C00217	ko00471;ko00750;ko01100
Methylamine; Methanamine	cpd:C00218	ko00680;ko01120
Arachidonate; Arachidonic acid; (5Z,8Z,11Z,14Z)-Icosatetraenoic acid; cis-5,8,11,14-Eicosatetraenoic acid	cpd:C00219	ko00590;ko00591;ko01040;ko01100;ko04270;ko04664;ko04666;ko04723;ko04726;ko04730;ko04745;ko04912;ko05140;ko05146;map07034
Methylene blue; Methylthioninium chloride	cpd:C00220
beta-D-Glucose	cpd:C00221	ko00010;ko00030;ko00500;ko01100;ko01110;ko01120
3-Oxopropanoate; Malonate semialdehyde	cpd:C00222	ko00240;ko00410;ko00562;ko00625;ko00640;ko00720;ko01100;ko01120
p-Coumaroyl-CoA; 4-Coumaroyl-CoA; 4-Hydroxycinnamoyl-CoA	cpd:C00223	ko00130;ko00330;ko00360;ko00940;ko00941;ko00945;map01061;ko01100;ko01110
Adenylyl sulfate; Adenosine 5'-phosphosulfate; APS; 5'-Adenylyl sulfate	cpd:C00224	ko00230;ko00920;ko01100;ko01120
Methyl viologen; Paraquat dichloride; 1,1'-Dimethyl-4,4'-bipyridinium dichloride	cpd:C00225
Primary alcohol; 1-Alcohol	cpd:C00226	ko00071;ko00073
Acetyl phosphate	cpd:C00227	ko00430;ko00620;ko00680;ko00720;ko01100;ko01120
Acyl-carrier protein; ACP; [Acyl-carrier protein]; Holo-[acyl-carrier protein]	cpd:C00229	ko00061;ko00071;ko00524;ko00540;ko00770;ko01110
3,4-Dihydroxybenzoate; 3,4-Dihydroxybenzoic acid; Protocatechuate; Protocatechuic acid	cpd:C00230	ko00362;ko00400;ko00623;ko00624;ko00627;map01061;ko01100;ko01110;ko01120
D-Xylulose 5-phosphate	cpd:C00231	ko00030;ko00040;ko00053;ko00680;ko00710;ko01100;ko01110;ko01120
Succinate semialdehyde; Succinic semialdehyde; 4-Oxobutanoate	cpd:C00232	ko00250;ko00350;ko00650;ko00720;ko00750;ko00760;ko01100;ko01120
4-Methyl-2-oxopentanoate; 2-Oxoisocaproate	cpd:C00233	ko00280;ko00290;ko00966;ko01100;ko01110;ko01210
10-Formyltetrahydrofolate; 10-Formyl-THF	cpd:C00234	ko00670;ko00720;ko00970;ko01100;ko01120
Dimethylallyl diphosphate; 2-Isopentenyl diphosphate; delta2-Isopentenyl diphosphate; Dimethylallyl pyrophosphate; DMAPP; Monoprenyl diphosphate; Prenyl diphosphate	cpd:C00235	ko00900;ko00908;map01060;map01062;map01070;ko01100;ko01110
3-Phospho-D-glyceroyl phosphate; 1,3-Bisphospho-D-glycerate; (R)-2-Hydroxy-3-(phosphonooxy)-1-monoanhydride with phosphoric propanoic acid	cpd:C00236	ko00010;ko00710;map01060;map01061;map01062;map01063;ko01100;ko01110;ko01120
CO; Carbon monoxide	cpd:C00237	ko00625;ko00680;ko01120
Potassium cation; K+; Potassium(1+); Potassium ion	cpd:C00238	ko02020;ko04260;ko04270;ko04713;ko04723;ko04724;ko04725;ko04726;ko04727;ko04728;ko04742;ko04744;ko04911;ko04930;ko04960;ko04961;ko04964;ko04966;ko04970;ko04971;ko04972;ko04973;ko04974;ko04976;ko04978;ko05032;ko05110;ko05133;ko05166
dCMP; Deoxycytidylic acid; Deoxycytidine monophosphate; Deoxycytidylate; 2'-Deoxycytidine 5'-monophosphate	cpd:C00239	ko00240;ko01100
rRNA; Ribosomal RNA	cpd:C00240
Amide	cpd:C00241
Guanine; 2-Amino-6-hydroxypurine	cpd:C00242	ko00230;ko01100
Lactose; 1-beta-D-Galactopyranosyl-4-D-glucopyranose; beta-D-Gal-(1->4)-D-Glc; Milk sugar	cpd:C00243	ko00052;ko01100;ko02010;ko02060;ko04973
Nitrate; Nitric acid	cpd:C00244	ko00910;ko01120;ko02010;ko02020
Taurine; 2-Aminoethanesulfonic acid; Aminoethylsulfonic acid	cpd:C00245	ko00120;ko00430;ko01100;ko02010;ko04080
Butanoic acid; Butanoate; Butyrate; Butyric acid	cpd:C00246	ko00650;ko01100;ko04973;ko04974
L-Sorbose; L-xylo-Hexulose	cpd:C00247	ko00051
Lipoamide; Thioctic acid amide	cpd:C00248
Hexadecanoic acid; Hexadecanoate; Hexadecylic acid; Palmitic acid; Palmitate; Cetylic acid	cpd:C00249	ko00061;ko00062;ko00071;ko00073;ko01040;map01060;ko01100
Pyridoxal	cpd:C00250	ko00750;ko01100;ko04977
Chorismate; Chorismic acid	cpd:C00251	ko00130;ko00400;ko00790;ko01053;map01060;map01061;map01063;map01070;ko01100;ko01110
Isomaltose; Brachiose	cpd:C00252	ko00500
Nicotinate; Nicotinic acid; Niacin; 3-Pyridinecarboxylic acid	cpd:C00253	ko00760;ko00960;map01060;map01064;ko01100;ko01110;ko05133
Prephenate; Prephenic acid	cpd:C00254	ko00400;ko00401;map01060;map01061;map01063;ko01100;ko01110
Riboflavin; Lactoflavin; 7,8-Dimethyl-10-ribitylisoalloxazine; Vitamin B2	cpd:C00255	ko00740;ko01100;ko04977
(R)-Lactate; D-Lactate; D-Lactic acid; D-2-Hydroxypropanoic acid; D-2-Hydroxypropionic acid	cpd:C00256	ko00620
D-Gluconic acid; D-Gluconate; D-gluco-Hexonic acid	cpd:C00257	ko00030;ko01100;ko01110;ko01120
D-Glycerate; Glycerate; (R)-Glycerate; Glyceric acid	cpd:C00258	ko00030;ko00260;ko00561;ko00630;ko00680;ko01100;ko01110;ko01120
L-Arabinose; L-Arabinopyranose	cpd:C00259	ko00040;ko00053;ko00520;ko01100;ko01110;ko02010
Benzaldehyde; Benzoic aldehyde	cpd:C00261	ko00623;ko00627;ko01120;ko01220
Hypoxanthine; Purine-6-ol	cpd:C00262	ko00230;ko01100
L-Homoserine; 2-Amino-4-hydroxybutyric acid	cpd:C00263	ko00260;ko00270;ko00300;ko00920;ko01100;ko01110;ko01120
3-Oxoacyl-CoA	cpd:C00264	ko00062;ko01110
Dithiothreitol; 1,4-Dithiothreitol; threo-1,4-Dimercapto-2,3-butanediol; DL-threo-1,4-Dimercapto-2,3-butanediol	cpd:C00265
Glycolaldehyde; Hydroxyacetaldehyde	cpd:C00266	ko00040;ko00630;ko00750;ko00790;ko01100;ko01120
alpha-D-Glucose	cpd:C00267	ko00010;ko00051;ko00052;ko00500;ko00520;map01060;map01061;map01062;map01063;map01064;map01065;map01066;map01070;ko01100;ko01110;ko01120;ko04964
Dihydrobiopterin; 6,7-Dihydrobiopterin; Quinoid-dihydrobiopterin; (6R)-6-(L-erythro-1,2-Dihydroxypropyl)-7,8-dihydro-6H-pterin	cpd:C00268	ko00790;ko01100
CDP-diacylglycerol; CDP-1,2-diacylglycerol; 1,2-Diacyl-sn-glycero-3-cytidine-5'-diphosphate	cpd:C00269	ko00564;ko01100;ko04070
N-Acetylneuraminate; N-Acetylneuraminic acid; 5-Acetamido-3,5-dideoxy-D-glycero-D-galacto-2-nonulosonic acid; Neu5Ac	cpd:C00270	ko00520;ko01100;ko01110
Tetrahydrobiopterin; 5,6,7,8-Tetrahydrobiopterin; 2-Amino-6-(1,2-dihydroxypropyl)-5,6,7,8-tetrahydoro-4(1H)-pteridinone; L-erythro-Tetrahydrobiopterin	cpd:C00272	ko00790;ko01100
5-Dehydro-D-fructose	cpd:C00273
D-Mannose 6-phosphate	cpd:C00275	ko00051;ko00520;ko01100;ko01110;ko02060;ko04142
D-Erythrose 4-phosphate	cpd:C00279	ko00030;ko00400;ko00710;ko00750;map01060;map01061;map01063;map01070;ko01100;ko01110;ko01120
Androstenedione; Androst-4-ene-3,17-dione; 4-Androstene-3,17-dione	cpd:C00280	ko00140;ko00984;ko01100;ko01120;ko05200;ko05215
Hydrogen; H2	cpd:C00282	ko00680;ko04973;ko04974
Hydrogen sulfide; Hydrogen-sulfide; H2S; Sulfide	cpd:C00283	ko00270;ko00920;ko01100;ko01120
EDTA; Ethylenediaminetetraacetic acid; Edetic acid	cpd:C00284
dGTP; 2'-Deoxyguanosine 5'-triphosphate; Deoxyguanosine 5'-triphosphate; Deoxyguanosine triphosphate	cpd:C00286	ko00230;ko01100
HCO3-; Bicarbonate; Hydrogencarbonate; Acid carbonate	cpd:C00288	ko00720;ko02010;ko04113;ko04964;ko04966;ko04970;ko04971;ko04972;ko04976;ko04978
Fibrin	cpd:C00290	ko04610
Nickel	cpd:C00291	ko02010;ko02020
Aniline; Phenylamine; Benzenamine; Arylamine	cpd:C00292	ko00627;ko01120
Inosine	cpd:C00294	ko00230;ko01100
Orotate; Orotic acid; Uracil-6-carboxylic acid	cpd:C00295	ko00240;ko01100
Quinate; Quinic acid; Kinic acid; Chinic acid; L-Quinic acid; L-Quinate; (-)-Quinic acid	cpd:C00296	ko00400
Sulfide; Thioether	cpd:C00297
Trypsin; Trypsin crystallized	cpd:C00298
Uridine	cpd:C00299	ko00240;ko01100
Creatine; alpha-Methylguanidino acetic acid; Methylglycocyamine	cpd:C00300	ko00260;ko00330;ko01100
ADP-ribose; ADP-D-ribose; Adenosine diphosphate ribose	cpd:C00301	ko00230
DL-Glutamate; DL-Glutaminic acid; 2-Aminoglutaric acid; Glutamate; Glutamic acid	cpd:C00302	ko00460
Glutamine; 2-Aminoglutaramic acid	cpd:C00303
Kanamycin	cpd:C00304
Magnesium cation; Mg2+; Magnesium(2+); Magnesium ion	cpd:C00305	ko02020;ko04720;ko04744;ko04978
Bradykinin	cpd:C00306	ko04080;ko04610;ko04810;ko05142;ko05143
CDP-choline; Cytidine 5'-diphosphocholine; Citicoline	cpd:C00307	ko00564;ko01100
Canavanine; L-Canavanine; 2-Amino-4-(guanidinooxy)butyric acid	cpd:C00308
D-Ribulose; D-erythro-2-Pentulose; D-Arabinoketose; D-Arabinulose; D-Riboketose	cpd:C00309	ko00040;ko01100
D-Xylulose; D-threo-Pentulose; D-Lyxulose	cpd:C00310	ko00040;ko01100
Isocitrate; Isocitric acid; 1-Hydroxytricarballylic acid; 1-Hydroxypropane-1,2,3-tricarboxylic acid	cpd:C00311	ko00020;ko00630;ko00720;map01060;map01061;map01062;map01063;map01064;map01065;map01066;map01070;ko01100;ko01110;ko01120;ko01210
L-Xylulose; L-threo-Pentulose; L-Lyxulose	cpd:C00312	ko00040;ko01100
Oxalyl-CoA	cpd:C00313	ko00630;ko01100
Pyridoxine; Pyridoxol	cpd:C00314	ko00750;ko01100
Spermidine; N-(3-Aminopropyl)-1,4-butane-diamine	cpd:C00315	ko00330;ko00410;ko00480;ko00940;ko01100;ko02010;ko04976
Amylopectin	cpd:C00317
L-Carnitine; L-gamma-Trimethyl-beta-hydroxybutyrobetaine; Vitamin BT; 3-Carboxy-2-hydroxy-N,N,N-trimethyl-1-propanaminium hydroxide, inner salt; Levocarnitine; (R)-Carnitine	cpd:C00318	ko04976
Sphingosine; Sphingenine; Sphingoid; Sphing-4-enine	cpd:C00319	ko00600;ko01100
Thiosulfate; Hyposulfite	cpd:C00320	ko00270;ko00920;ko02010
2-Oxoadipate; 2-Oxoadipic acid	cpd:C00322	ko00300;ko00310;ko00380;ko01100;ko01210
Caffeoyl-CoA	cpd:C00323	ko00360;ko00940;ko00941;ko00945;map01061;map01063;ko01100;ko01110
Ferricyanide; Hexacyanoferrate(III)	cpd:C00324
GDP-L-fucose; GDP-beta-L-fucose	cpd:C00325	ko00051;ko00520;ko01100
Glycoprotein	cpd:C00326
L-Citrulline; 2-Amino-5-ureidovaleric acid; Citrulline	cpd:C00327	ko00330;ko01100;ko01110
L-Kynurenine; 3-Anthraniloyl-L-alanine	cpd:C00328	ko00380;ko01100;ko05143
D-Glucosamine; Chitosamine; 2-Amino-2-deoxy-D-glucose	cpd:C00329	ko00520;ko01110;ko02060
Deoxyguanosine; 2'-Deoxyguanosine	cpd:C00330	ko00230;ko01100
Indolepyruvate; Indolepyruvic acid; (Indol-3-yl)pyruvate; Indole-3-pyruvate; 3-(Indol-3-yl)pyruvate	cpd:C00331	ko00380;ko01100
Acetoacetyl-CoA; Acetoacetyl coenzyme A; 3-Acetoacetyl-CoA	cpd:C00332	ko00071;ko00072;ko00280;ko00310;ko00362;ko00380;ko00620;ko00630;ko00640;ko00650;ko00720;ko00900;ko01100;ko01110;ko01120
D-Galacturonate; D-Galacturonic acid	cpd:C00333	ko00040;ko00053;ko00500;ko00520;ko01100;ko02010
4-Aminobutanoate; 4-Aminobutanoic acid; 4-Aminobutyrate; 4-Aminobutyric acid; gamma-Aminobutyric acid; GABA	cpd:C00334	ko00250;ko00330;ko00410;ko00650;ko01100;ko04080;ko04721;ko04723;ko04727;ko05032;ko05033
(S)-Dihydroorotate; (S)-4,5-Dihydroorotate; L-Dihydroorotate; L-Dihydroorotic acid; Dihydro-L-orotic acid	cpd:C00337	ko00240;ko01100
Lipopolysaccharide; LPS	cpd:C00338	ko01100;ko02010;ko04010;ko04066;ko04810;ko05132;ko05133;ko05134;ko05152;ko05332
Long-chain alcohol	cpd:C00339
Reduced rubredoxin	cpd:C00340	ko00071
Geranyl diphosphate	cpd:C00341	ko00130;ko00900;ko00902;map01060;map01062;map01066;map01070;ko01100;ko01110
Thioredoxin; Reduced thioredoxin	cpd:C00342	ko00240
Thioredoxin disulfide; Oxidized thioredoxin; Thioredoxin sulfide	cpd:C00343	ko00240
Phosphatidylglycerol; 3-(3-sn-Phosphatidyl)glycerol; 3(3-Phosphatidyl-)glycerol; PtdGro	cpd:C00344	ko00564;ko01100
6-Phospho-D-gluconate	cpd:C00345	ko00030;ko01100;ko01110;ko01120
Ethanolamine phosphate; O-Phosphorylethanolamine; Phosphoethanolamine; O-Phosphoethanolamine	cpd:C00346	ko00564;ko00600;ko01100
Long-chain carboxylate; Long-chain carboxylic acid	cpd:C00347
all-trans-Undecaprenyl phosphate	cpd:C00348
2-Methyl-3-oxopropanoate; 3-Oxo-2-methylpropanoate; Methylmalonate semialdehyde	cpd:C00349
Phosphatidylethanolamine; (3-Phosphatidyl)ethanolamine; (3-Phosphatidyl)-ethanolamine; Cephalin; O-(1-beta-Acyl-2-acyl-sn-glycero-3-phospho)ethanolamine; 1-Acyl-2-acyl-sn-glycero-3-phosphoethanolamine; L-1-Phosphatidylethanolamine	cpd:C00350	ko00563;ko00564;ko01100;ko04140;ko04723;ko05130
5'-Phosphooligonucleotide	cpd:C00351
D-Glucosamine 6-phosphate; D-Glucosamine phosphate	cpd:C00352	ko00250;ko00520;ko01100;ko01110;ko02060
Geranylgeranyl diphosphate; Geranylgeranyl pyrophosphate; all-trans-Geranylgeranyl diphosphate; all-trans-Geranylgeranyl pyrophosphate	cpd:C00353	ko00900;ko00904;ko00906;map01060;map01062;map01066;map01070;ko01100;ko01110
D-Fructose 1,6-bisphosphate	cpd:C00354	ko00400;ko00680;ko00710;ko01100;ko01120
3,4-Dihydroxy-L-phenylalanine; L-Dopa; 3-Hydroxy-L-tyrosine; L-beta-(3,4-Dihydroxyphenyl)alanine; Levodopa; Dihydroxy-L-phenylalanine	cpd:C00355	ko00350;ko00950;ko00965;map01060;map01063;ko01100;ko01110;ko04728;ko05012;ko05030;ko05031;ko05034
(S)-3-Hydroxy-3-methylglutaryl-CoA; Hydroxymethylglutaryl-CoA; Hydroxymethylglutaroyl coenzyme A; HMG-CoA; 3-Hydroxy-3-methylglutaryl-CoA	cpd:C00356	ko00072;ko00280;ko00650;ko00900;map01060;map01062;map01066;map01070;ko01100;ko01110;map07024
N-Acetyl-D-glucosamine 6-phosphate	cpd:C00357	ko00520;ko01110;ko02060
dAMP; 2'-Deoxyadenosine 5'-phosphate; 2'-Deoxyadenosine 5'-monophosphate; Deoxyadenylic acid; Deoxyadenosine monophosphate	cpd:C00360	ko00230;ko01100
dGDP; 2'-Deoxyguanosine 5'-diphosphate	cpd:C00361	ko00230;ko01100
dGMP; 2'-Deoxyguanosine 5'-monophosphate; 2'-Deoxyguanosine 5'-phosphate; Deoxyguanylic acid; Deoxyguanosine monophosphate	cpd:C00362	ko00230;ko01100
dTDP; Deoxythymidine 5'-diphosphate	cpd:C00363	ko00240;ko01100
dTMP; Thymidine 5'-phosphate; Deoxythymidine 5'-phosphate; Thymidylic acid; 5'-Thymidylic acid; Thymidine monophosphate; Deoxythymidylic acid; Thymidylate	cpd:C00364	ko00240;ko01100
dUMP; Deoxyuridylic acid; Deoxyuridine monophosphate; Deoxyuridine 5'-phosphate; 2'-Deoxyuridine 5'-phosphate	cpd:C00365	ko00240;ko01100
Urate; Uric acid	cpd:C00366	ko00230;ko01100;ko01120;ko04976
Casein	cpd:C00367
Starch	cpd:C00369	ko00500;ko00710;ko01100;ko01110;ko04910;ko04973
Sterol	cpd:C00370
Zeatin; N6-(4-Hydroxyisopentenyl)adenine; (E)-2-Methyl-4-(1H-purin-6-ylamino)but-2-en-1-ol; trans-Zeatin	cpd:C00371	ko00908;map01060;map01070;ko01100;ko01110;ko04075
Dextran; 1,6-alpha-D-Glucan; (1,6-alpha-D-Glucosyl)n; (1,6-alpha-D-Glucosyl)n+1; (1,6-alpha-D-Glucosyl)m; (1,6-alpha-D-Glucosyl)m+1; Dextran 40; Dextran 70; Dextran 75	cpd:C00372
Elastin	cpd:C00373
Heparin; Enoxaparin; Bemiparin	cpd:C00374	ko04664;ko05133
Primary amine; RCH2NH2	cpd:C00375
Retinal; Vitamin A aldehyde; Retinene; all-trans-Retinal; all-trans-Vitamin A aldehyde; all-trans-Retinene	cpd:C00376	ko00830;ko01100;ko04744;ko04977
Steroid	cpd:C00377
Thiamine; Thiamin; Vitamin B1; Aneurin; Antiberiberi factor	cpd:C00378	ko00730;ko01100;ko02010;ko04122;ko04977
Xylitol	cpd:C00379	ko00040;ko01100
Cytosine	cpd:C00380	ko00240;ko01100
Dolichol	cpd:C00381	ko00510;map01062;ko01100
Malonate; Malonic acid; Propanedioic acid	cpd:C00383	ko00240;ko00410
Neomycin	cpd:C00384
Xanthine	cpd:C00385	ko00230;ko00232;map01060;map01065;ko01100;ko01110;ko01120
Carnosine; Nalpha-(beta-alanyl)-L-histidine	cpd:C00386	ko00340;ko00410;ko01100
Guanosine	cpd:C00387	ko00230;ko01100
Histamine; 1H-Imidazole-4-ethanamine; 2-(4-Imidazolyl)ethylamine	cpd:C00388	ko00340;map01065;ko01100;ko01110;ko04080;ko04664;ko04721;ko04971;ko04974;ko05310;map07227
Quercetin; 3,3',4,5,7-Pentahydroxyflavone; 3,5,7,3',4'-Pentahydroxyflavone	cpd:C00389	ko00941;ko00944;ko01100;ko01110
Ubiquinol; QH2; CoQH2	cpd:C00390	ko00190;ko00910;ko01100
Calmodulin	cpd:C00391
Mannitol; D-Mannitol	cpd:C00392	ko00051;ko02010;ko02060
Fibrinogen; Blood coagulation factor I	cpd:C00393
GDP-glucose; GDP-D-glucose; GDP-alpha-D-glucose	cpd:C00394	ko00500;ko00520;ko01100
Penicillin; Penam	cpd:C00395	ko00311;ko01100;ko01110
Pyrimidine; Pyrimidine base	cpd:C00396
Tobramycin; Nebramycin factir 6; 3'-Deoxykanamycin B	cpd:C00397
Tryptamine; 3-(2-Aminoethyl)indole	cpd:C00398	ko00380;ko00901;map01060;map01063;ko01100;ko01110;ko04080
Ubiquinone; Coenzyme Q; CoQ; Q	cpd:C00399	ko00130;ko00190;ko00910;ko01100;ko01110;ko02020
(-)-Menthol; L-Menthol	cpd:C00400	ko00902;ko01110
Chondroitin; Chondroitin-D-glucuronate	cpd:C00401	ko00532;ko01100
D-Aspartate; D-Aspartic acid	cpd:C00402	ko00250
Polypeptide	cpd:C00403
Polyphosphate; (Phosphate)n; (Phosphate)n+1; (Phosphate)n-1; (Polyphosphate)n; (Polyphosphate)n-1	cpd:C00404
D-Amino acid	cpd:C00405
Feruloyl-CoA; trans-Feruloyl-CoA	cpd:C00406	ko00073;ko00330;ko00360;ko00940;ko00941;ko00945;map01061;ko01100;ko01110
L-Isoleucine; 2-Amino-3-methylvaleric acid	cpd:C00407	ko00280;ko00290;ko00460;ko00960;ko00966;ko00970;map01060;map01064;ko01100;ko01110;ko01210;ko02010;ko04974;ko04978
L-Pipecolate; Pipecolinic acid; Pipecolic acid; 2-Piperidinecarboxylic acid; (S)-Piperidine-2-carboxylic acid	cpd:C00408	ko00310;ko00960;map01060;map01064;ko01100;ko01110
Methanethiol; Methylmercaptan	cpd:C00409	ko00270
Progesterone; 4-Pregnene-3,20-dione	cpd:C00410	ko00140;ko01100;ko04114;ko04914;ko05200;ko05215;map07225;map07226
Sinapoyl-CoA	cpd:C00411	ko00940;map01061;ko01100;ko01110
Stearoyl-CoA; Stearyl-CoA; Stearyl coenzyme A	cpd:C00412	ko01040;map01070
Streptomycin	cpd:C00413	ko00521;ko01110
Cyclohexanone	cpd:C00414	ko00930;ko01120
Dihydrofolate; Dihydrofolic acid; 7,8-Dihydrofolate; 7,8-Dihydrofolic acid; 7,8-Dihydropteroylglutamate	cpd:C00415	ko00670;ko00790;map01061;ko01100
Phosphatidate; Phosphatidic acid; 1,2-Diacyl-sn-glycerol 3-phosphate; 3-sn-Phosphatidate	cpd:C00416	ko00561;ko00564;ko01100;ko04070;ko04666;ko04912;ko04975;ko05200;ko05212
cis-Aconitate; cis-Aconitic acid	cpd:C00417	ko00020;ko00630;ko00660;ko00720;map01060;map01061;map01062;map01063;map01064;map01065;map01066;map01070;ko01100;ko01110;ko01120;ko01210
(R)-Mevalonate; Mevalonic acid; 3,5-Dihydroxy-3-methylvaleric acid	cpd:C00418	ko00900;map01060;map01062;map01070;ko01100;ko01110
Polynucleotide	cpd:C00419
Polysaccharide; Glycan; Polyglycose	cpd:C00420
Triacylglycerol; Triglyceride	cpd:C00422	ko00561;ko01100;ko04975;ko04977
trans-Cinnamate; trans-Cinnamic acid; (E)-Cinnamate	cpd:C00423	ko00360;ko00940;map01060;map01070;ko01100;ko01110;ko01120;ko01220
(S)-Lactaldehyde; L-Lactaldehyde; L-2-Hydroxypropionaldehyde	cpd:C00424	ko00051;ko00620
Dermatan sulfate	cpd:C00426	ko00531;ko01100
Prostaglandin H2; (5Z,13E)-(15S)-9alpha,11alpha-Epidioxy-15-hydroxyprosta-5,13-dienoate; (5Z,13E,15S)-9alpha,11alpha-Epidioxy-15-hydroxyprosta-5,13-dienoate; PGH2; (5Z,9alpha,11alpha,13E,15S)-9,11-Epidioxy-15-hydroxy-prosta-5,13-dienoate	cpd:C00427	ko00590;ko01100;ko04723;ko04726;map07034;map07035
5,6-Dihydrouracil; Dihydro-2,4(1H,3H)-pyrimidinedione; Dihydrouracile; Dihydrouracil; 5,6-Dihydro-2,4-dihydroxypyrimidine; Hydrouracil; 2,4-Dioxotetrahydropyrimidine	cpd:C00429	ko00240;ko00410;ko00770;ko01100
5-Aminolevulinate; 5-Amino-4-oxopentanoate; 5-Amino-4-oxovaleric acid	cpd:C00430	ko00260;ko00860;map01060;ko01100;ko01110;ko02010
5-Aminopentanoate; 5-Aminopentanoic acid; 5-Aminovaleric acid	cpd:C00431	ko00310;ko00330
2,5-Dioxopentanoate; 2-Oxoglutarate semialdehyde	cpd:C00433	ko00040;ko00053;ko00330;ko01100
Double-stranded DNA	cpd:C00434	ko05322
Oxidized rubredoxin	cpd:C00435	ko00071
N-Carbamoylputrescine	cpd:C00436	ko00330;ko01100
N-Acetylornithine; N2-Acetyl-L-ornithine	cpd:C00437	ko00330;ko01100;ko01110;ko01210
N-Carbamoyl-L-aspartate	cpd:C00438	ko00240;ko00250;ko01100
N-Formimino-L-glutamate; N-Formimidoyl-L-glutamate	cpd:C00439	ko00340;ko01100
5-Methyltetrahydrofolate	cpd:C00440	ko00670;ko00680;ko00720;ko01100;ko01120
L-Aspartate 4-semialdehyde; Aspartate beta-semialdehyde; L-Aspartic 4-semialdehyde	cpd:C00441	ko00260;ko00270;ko00300;ko00330;ko00400;ko01100;ko01110;ko01120;ko01210
5'-Phosphooligoribonucleotide	cpd:C00444
5,10-Methenyltetrahydrofolate	cpd:C00445	ko00670;ko00720;ko01100;ko01120
alpha-D-Galactose 1-phosphate; alpha-D-Galactopyranose 1-phosphate	cpd:C00446	ko00052;ko00520;ko01100;ko01110
Sedoheptulose 1,7-bisphosphate; D-Sedoheptulose 1,7-bisphosphate; D-altro-Heptulose 1,7-biphosphate	cpd:C00447	ko00710;ko01100;ko01120
trans,trans-Farnesyl diphosphate; Farnesyl diphosphate; Farnesyl pyrophosphate; 2-trans,6-trans-Farnesyl diphosphate; (2E,6E)-Farnesyl diphosphate	cpd:C00448	ko00900;ko00906;ko00909;ko00981;map01060;map01062;map01066;map01070;ko01100;ko01110
N6-(L-1,3-Dicarboxypropyl)-L-lysine; Saccharopine; L-Saccharopine; N-[(S)-5-Amino-5-carboxypentyl]-L-glutamic acid	cpd:C00449	ko00300;ko00310;ko01100;ko01110
(S)-2,3,4,5-Tetrahydropyridine-2-carboxylate; delta1-Piperideine-6-L-carboxylate	cpd:C00450	ko00310;ko00960;map01060;map01064;ko01100;ko01110
(1R,2S)-1-Hydroxypropane-1,2,3-tricarboxylate; D-threo-Isocitric acid	cpd:C00451
NDP; Nucleoside diphosphate	cpd:C00454
Nicotinamide D-ribonucleotide; NMN; Nicotinamide mononucleotide; Nicotinamide ribonucleotide; Nicotinamide nucleotide; beta-Nicotinamide D-ribonucleotide; beta-Nicotinamide ribonucleotide; beta-Nicotinamide mononucleotide	cpd:C00455	ko00760
dCTP; Deoxycytidine 5'-triphosphate; Deoxycytidine triphosphate; 2'-Deoxycytidine 5'-triphosphate	cpd:C00458	ko00240;ko01100
dTTP; Deoxythymidine triphosphate; Deoxythymidine 5'-triphosphate; TTP	cpd:C00459	ko00240;ko01100
dUTP; 2'-Deoxyuridine 5'-triphosphate	cpd:C00460	ko00240;ko01100
Chitin; beta-1,4-Poly-N-acetyl-D-glucosamine; [1,4-(N-Acetyl-beta-D-glucosaminyl)]n; [1,4-(N-Acetyl-beta-D-glucosaminyl)]n+1	cpd:C00461	ko00520;ko01110
Halide; Hydrogen halide; HX; Halo acid	cpd:C00462
Indole; 2,3-Benzopyrrole	cpd:C00463	ko00380;ko00400;ko00402;ko01100;ko01110;ko04974
Mannan; Mannoglycan	cpd:C00464	ko00051
Acetoin; 2-Acetoin; 3-Hydroxybutan-2-one; 3-Hydroxy-2-butanone; Dimethylketol	cpd:C00466
Estrone; 3-Hydroxy-1,3,5(10)-estratrien-17-one	cpd:C00468	ko00140;ko01100;map07226
Ethanol; Ethyl alcohol; Methylcarbinol	cpd:C00469	ko00010;ko01100;ko01110;ko01120;ko05034
Pectate; Pectic acid; alpha-D-Polygalacturonic acid; Poly(1,4-alpha-D-galacturonate); Poly(1,4-alpha-D-galacturonate)(n); (1,4-alpha-D-Galacturonide)n; (1,4-alpha-D-Galacturonosyl)n; De-esterified pectin	cpd:C00470	ko00040;ko00500;ko01100;ko02010
p-Benzoquinone; Quinone; Chinone; 2,5-Cyclohexadiene-1,4-dione; 1,4-Benzoquinone	cpd:C00472	ko00627;ko00740;ko01120
Retinol; all-trans-Retinol; Vitamin A; Vitamin A1	cpd:C00473	ko00830;ko01100;ko04977
Ribitol; Adonitol	cpd:C00474	ko00040;ko00740;ko01100
Cytidine	cpd:C00475	ko00240;ko01100
D-Lyxose	cpd:C00476	ko00040
Ecdysone	cpd:C00477	ko00981;ko01110
Lichenin; Lichenan	cpd:C00478
Propanal; Propionaldehyde	cpd:C00479	ko00561;ko00622;ko01100;ko01120
Pullulan	cpd:C00480
Pyrazole; 1,2-Diazole	cpd:C00481
Sinapate; Sinapic acid; 3,5-Dimethoxy-4-hydroxycinnamic acid	cpd:C00482	ko00940;map01061;ko01100;ko01110
Tyramine; 2-(p-Hydroxyphenyl)ethylamine	cpd:C00483	ko00350;ko00950;map01060;map01063;ko01110;ko04080;ko04974
Arylamide	cpd:C00484
Bilirubin	cpd:C00486	ko00860;ko04976
Carnitine; gamma-Trimethyl-hydroxybutyrobetaine; 3-Hydroxy-4-trimethylammoniobutanoate	cpd:C00487	ko00310;ko02010
Formamide; Methanamide	cpd:C00488	ko00460;ko00910
Glutarate; Glutaric acid; Pentanedioic acid; 1,3-Propanedicarboxylic acid	cpd:C00489	ko00071;ko00310
Itaconate; Itaconic acid; Methylenesuccinic acid	cpd:C00490	ko00660
L-Cystine; L-Dicysteine; L-alpha-Diamino-beta-dithiolactic acid	cpd:C00491	ko00270;ko02010;ko04974
Raffinose; Melitose; Melitriose; Gossypose; 6G-alpha-D-galactosylsucrose	cpd:C00492	ko00052
Shikimate; Shikimic acid; 3,4,5-Trihydroxy-1-cyclohexenecarboxylic acid	cpd:C00493	ko00400;map01060;map01061;map01063;map01070;ko01100;ko01110
Sisomicin; Antibiotic 6640; Dehydrogentamicin Cla; Rickamicin	cpd:C00494
Sulochrin	cpd:C00495
Ubiquitin	cpd:C00496
(R)-Malate; D-Malate; D-Malic acid	cpd:C00497	ko00650
ADP-glucose; Adenosine diphosphoglucose	cpd:C00498	ko00500;ko00520;ko01100;ko01110
Allantoate; Allantoic acid	cpd:C00499	ko00230;ko01100;ko01120
Biliverdin; Biliverdin IX alpha	cpd:C00500	ko00860
CDP-glucose; CDP-D-Glucose	cpd:C00501	ko00500;ko00520;ko01100;ko01110
D-Xylonate	cpd:C00502	ko00040
Erythritol; Erythrol; Phycitol; Phycite; Erythrite	cpd:C00503
Folate; Pteroylglutamic acid; Folic acid	cpd:C00504	ko00670;ko00790;map01061;ko01100;ko04144;ko04976;ko04977
Gentamicin	cpd:C00505
L-Cysteate; L-Cysteic acid; 3-Sulfoalanine; 2-Amino-3-sulfopropionic acid	cpd:C00506	ko00270;ko00430;ko01100;ko04080
L-Rhamnose; 6-Deoxy-L-mannose; L-Mannomethylose	cpd:C00507	ko00051
L-Ribulose; L-erythro-Pentulose; L-Arabinoketose; L-Arabinulose; L-Riboketose	cpd:C00508	ko00040;ko01100
Naringenin; 4',5,7-Trihydroxyflavanone; (2S)-Naringenin; (-)-(2S)-Naringenin	cpd:C00509	ko00941;ko00943;map01061;ko01100;ko01110
Oleoyl-CoA; (9Z)-Octadecenoyl-CoA	cpd:C00510	ko01040
Acrylic acid; Propenoate; Acrylate; 2-Propenoic acid; Vinylformic acid	cpd:C00511	ko00643;ko01120;ko01220
S-Benzoate coenzyme A; Benzoyl-CoA	cpd:C00512	ko00360;ko00362;ko00623;ko00627;ko00642;map01064;ko01100;ko01120;ko01220
CDP-glycerol	cpd:C00513	ko00564
D-Mannonate	cpd:C00514	ko00040;ko01100
D-Ornithine	cpd:C00515	ko00472;ko01100
Fibronectin	cpd:C00516
Hexadecanal; Palmitaldehyde	cpd:C00517	ko00071
Hyaluronate; Hyaluronic acid; [beta-N-Acetyl-D-glucosaminyl(1,4)beta-D-glucuronosyl(1,3)]n	cpd:C00518
Hypotaurine; 2-Aminoethanesulfinic acid	cpd:C00519	ko00430;ko01100
(-)-Limonene; (-)-(S)-Limonene; (-)-(4S)-Limonene	cpd:C00521	ko00902;ko00903;map01062;ko01100;ko01110
(R)-Pantoate; Pantoate; Pantoic acid	cpd:C00522	ko00770;ko01100;ko01110
Androsterone; 3alpha-Hydroxy-5alpha-androstan-17-one	cpd:C00523	ko00140
Cytochrome c; Holocytochrome c	cpd:C00524	ko00190;ko00860;ko00910;ko01100
D-Tryptophan	cpd:C00525
Deoxyuridine; 2-Deoxyuridine; 2'-Deoxyuridine	cpd:C00526	ko00240
Glutaryl-CoA	cpd:C00527	ko00071;ko00310;ko00362;ko00380;ko01100;ko01120
Glycopeptide	cpd:C00528
Hydroquinone; p-Benzenediol; 1,4-Benzenediol; 1,4-Dihydroxybenzene; Benzene-1,4-diol; Quinol; 4-Hydroxyphenol	cpd:C00530	ko00350;ko00361;ko00362;ko00363;ko00627;ko00740;ko01100;ko01120
Itaconyl-CoA	cpd:C00531	ko00660
L-Arabitol; L-Arabinol; L-Arabinitol; L-Lyxitol	cpd:C00532	ko00040;ko01100
Nitric oxide; NO; Nitrogen monoxide	cpd:C00533	ko00330;ko00910;ko01120;ko04066;ko04145;ko04151;ko04270;ko04370;ko04540;ko04626;ko04713;ko04730;ko04940;ko04970;ko05010;ko05014;ko05132;ko05140;ko05142;ko05143;ko05144;ko05146;ko05330;ko05332
Pyridoxamine; PM	cpd:C00534	ko00750;ko01100;ko04977
Testosterone; 17beta-Hydroxy-4-androsten-3-one	cpd:C00535	ko00140;ko00984;ko01100;ko01120;ko05200;ko05215;map07226
Triphosphate; Triphosphoric acid; Tripolyphosphate; Inorganic triphosphate	cpd:C00536	ko00190
2-Oxoaldehyde	cpd:C00538
Aromatic acid; Aromatic carboxylic acid	cpd:C00539
Cinnamoyl-CoA; S-(Cinnamoyl) coenzyme A	cpd:C00540	ko00940;ko00941;ko00945;ko01100;ko01110
Cob(II)alamin; Vitamin B12r	cpd:C00541	ko00860
Cystathionine	cpd:C00542	ko00920
Dimethylamine; (CH3)2NH	cpd:C00543	ko00680;ko01120
Homogentisate; Homogentisic acid; 2,5-Dihydroxyphenylacetic acid; 2,5-Dihydroxyphenylacetate	cpd:C00544	ko00130;ko00350;ko00643;ko01100;ko01120
L-Arabinonate	cpd:C00545	ko00053;ko01100
Methylglyoxal; Pyruvaldehyde; Pyruvic aldehyde; 2-Ketopropionaldehyde; 2-Oxopropanal	cpd:C00546	ko00260;ko00620
L-Noradrenaline; Noradrenaline; Norepinephrine; Arterenol; 4-[(1R)-2-Amino-1-hydroxyethyl]-1,2-benzenediol	cpd:C00547	ko00350;ko01100;ko02020;ko04080;ko04270;ko04540;ko04721;ko04970
Phenyl acetate; Acetylphenol; Acetic acid,phenyl ester	cpd:C00548
RNA (poly(U))	cpd:C00549
Sphingomyelin	cpd:C00550	ko00600;ko01100
beta-D-Glucan; beta-Glucan	cpd:C00551
meso-Tartaric acid; meso-Tartrate	cpd:C00552	ko00630
(+)-Neomenthol	cpd:C00553	ko00902;ko01110
4-Aminobutyraldehyde; 4-Aminobutanal; Butyraldehyde, 4-amino-	cpd:C00555	ko00330;ko00410
Benzyl alcohol; alpha-Hydroxytoluene; Benzenemethanol; Phenylmethanol; Phenylcarbinol; Hydroxymethylbenzene	cpd:C00556	ko00623;ko01120;ko01220
Cyclopentanone	cpd:C00557
D-Tagaturonate; D-Tagaturonic acid	cpd:C00558	ko00040;ko01100
Deoxyadenosine; 2'-Deoxyadenosine	cpd:C00559	ko00230;ko01100
Mandelonitrile; Benzaldehyde cyanohydrin; (R)-Mandelonitrile	cpd:C00561	ko00460;ko01110
Phosphoprotein	cpd:C00562
Phosphoramidon	cpd:C00563
Trimethylamine; (CH3)3N; N,N-Dimethylmethanamine	cpd:C00565	ko00680;ko01120
(3S)-Citryl-CoA	cpd:C00566	ko00720;ko01100;ko01120
4-Aminobenzoate; ABEE; 4-Aminobenzoic acid; p-Aminobenzoate	cpd:C00568	ko00627;ko00790;map01061;ko01100;ko01120
Arabinogalactan; Arabinogalactoglycan	cpd:C00569
CDP-ethanolamine; Cytidine diphosphate ethanolamine	cpd:C00570	ko00564;ko01100
Cyclohexylamine; Cyclohexanamine	cpd:C00571	ko00930;ko01120
Keratan sulfate; Kerato sulfate; Keratan 6'-sulfate; Keratan; Kerato 6'-sulfate	cpd:C00573	ko00531;ko01100
beta-D-Fucoside	cpd:C00574
3',5'-Cyclic AMP; Cyclic adenylic acid; Cyclic AMP; Adenosine 3',5'-phosphate; Adenosine 3',5'-cyclic phosphate; cAMP	cpd:C00575	ko00230;ko04010;ko04020;ko04062;ko04111;ko04113;ko04114;ko04270;ko04540;ko04670;ko04710;ko04713;ko04720;ko04723;ko04724;ko04725;ko04726;ko04727;ko04728;ko04740;ko04742;ko04910;ko04911;ko04912;ko04914;ko04916;ko04960;ko04961;ko04962;ko04970;ko04971;ko04972;ko04976;ko05020;ko05030;ko05031;ko05032;ko05034;ko05110;ko05111;ko05133;ko05142;ko05146;ko05166;ko05414
Betaine aldehyde	cpd:C00576	ko00260;ko01100
D-Glyceraldehyde	cpd:C00577	ko00030;ko00051;ko00561;ko01100;ko01120
Dihydrolipoamide; Dihydrothioctamide	cpd:C00579
Dimethyl sulfide; Methyl sulfide; Methyl thioether	cpd:C00580
Guanidinoacetate; Guanidinoacetic acid; Glycocyamine; N-Amidinoglycine; Guanidoacetic acid	cpd:C00581	ko00260;ko00330;ko01100
Phenylacetyl-CoA; Phenylacetyl coenzyme A	cpd:C00582	ko00360;ko01120
Propane-1,2-diol; 1,2-Propanediol; Propylene glycol	cpd:C00583	ko00561;ko00620
Prostaglandin E2; (5Z,13E)-(15S)-11alpha,15-Dihydroxy-9-oxoprosta-5,13-dienoate; (5Z,13E)-(15S)-11alpha,15-Dihydroxy-9-oxoprost-13-enoate; Dinoprostone; PGE2	cpd:C00584	ko00590;ko01100;ko04080;ko04726;ko04976;ko05140;ko05143;ko05146;ko05323
Protein tyrosine; [Protein]-L-tyrosine	cpd:C00585
2-Deoxy-D-glucose; 2-Deoxy-D-arabino-hexose; D-arabino-2-Deoxyhexose	cpd:C00586
3-Hydroxybenzoate; 3-Hydroxybenzoic acid; m-Hydroxybenzoic acid	cpd:C00587	ko00362;ko00623;ko00624;ko01120
Choline phosphate; Phosphorylcholine; Phosphocholine; O-Phosphocholine	cpd:C00588	ko00564;ko01100
Coniferyl alcohol; Coniferol; 4-(3-Hydroxy-1-propenyl)-2-methoxyphenol	cpd:C00590	ko00940;map01061;ko01100;ko01110
N-Acylneuraminate	cpd:C00591
Sulfoacetaldehyde; 2-Sulfoacetaldehyde	cpd:C00593	ko00430;ko00680;ko01100;ko01120
2-Hydroxy-2,4-pentadienoate; cis-2-Hydroxypenta-2,4-dienoate; Oxopent-4-enoate; 2-Oxopent-4-enoate; 2-Hydroxypenta-2,4-dienoate	cpd:C00596	ko00360;ko00362;ko00621;ko00622;ko00642;ko00643;ko01100;ko01120;ko01220
3-Phospho-DL-glycerate; DL-Glycerate 3-phosphate; 3-Phosphoglycerate	cpd:C00597
Cholest-4-en-3-one; Cholestenone; 4-Cholesten-3-one	cpd:C00599	ko00984
Phenylacetaldehyde; alpha-Tolualdehyde	cpd:C00601	ko00360;ko00643;ko01100;ko01120
beta-D-Galactoside	cpd:C00602
(-)-Ureidoglycolate; (S)-Ureidoglycolate	cpd:C00603	ko00230;ko01100;ko01120
1,10-Phenanthroline; o-Phenanthroline	cpd:C00604
2,3-Dehydroacyl-CoA; Dehydroacyl-CoA	cpd:C00605	ko00062
3-Sulfino-L-alanine; L-Cysteinesulfinic acid; 3-Sulphino-L-alanine; 3-Sulfinoalanine	cpd:C00606	ko00270;ko00430;ko01100
Chondroitin sulfate	cpd:C00607
Deoxyribonucleotide	cpd:C00608
Long-chain aldehyde	cpd:C00609	ko00073;ko01110
N-Acetyllactosamine; beta-D-Galactosyl-1,4-N-acetyl-D-glucosamine; beta-D-Galactosyl-1,4-N-acetyl-beta-D-glucosamine	cpd:C00611
N1-Acetylspermidine	cpd:C00612
Protein-L-arginine; Peptide L-arginine	cpd:C00613
Protein glutamate; Protein L-glutamate	cpd:C00614
Protein histidine; Protein L-histidine; [Protein]-L-histidine	cpd:C00615
Quercetin 3-sulfate	cpd:C00616	ko00944
UDP-D-galacturonate; UDPgalacturonate	cpd:C00617	ko00500;ko00520;ko01100;ko01110
3-Dehydro-L-gulonate	cpd:C00618	ko00040;ko00053;ko01100
3-Oxo-delta4-steroid	cpd:C00619
alpha-D-Ribose 1-phosphate; Ribose 1-phosphate; D-Ribose 1-phosphate	cpd:C00620	ko00030;ko00230
Dolichyl diphosphate; Dolichol diphosphate	cpd:C00621	ko00510;ko00900;ko01100;ko01110
Glycerol 1-phosphate; sn-Glycerol 1-phosphate; sn-Gro-1-P; L-Glycerol 1-phosphate	cpd:C00623
N-Acetyl-L-glutamate; N-Acetyl-L-glutamic acid	cpd:C00624	ko00330;ko01100;ko01110;ko01210
N-Acyl-D-mannosamine	cpd:C00625
Pyridoxine phosphate; Pyridoxine 5-phosphate; Pyridoxine 5'-phosphate; Pyridoxol 5'-phosphate	cpd:C00627	ko00750;ko01100
2,5-Dihydroxybenzoate; 2,5-Dihydroxybenzoic acid; Gentisic acid; Hydroquinonecarboxylic acid; Gentisate	cpd:C00628	ko00350;ko00362;ko00626;ko01100;ko01120
2-Methylpropanoyl-CoA; 2-Methylpropionyl-CoA; Isobutyryl-CoA	cpd:C00630	ko00280;ko00360;ko00522;map01063;ko01100;ko01110
2-Phospho-D-glycerate; D-Glycerate 2-phosphate; 2-Phospho-(R)-glycerate	cpd:C00631	ko00010;ko00030;ko00260;ko00680;map01060;map01061;map01062;map01063;ko01100;ko01110;ko01120
3-Hydroxyanthranilate; 3-Hydroxyanthranilic acid	cpd:C00632	ko00380;ko00627;ko01100;ko01120
4-Hydroxybenzaldehyde; p-Hydroxybenzaldehyde	cpd:C00633	ko00363;ko00623;ko00627;map01061;ko01100;ko01120
Chondroitin 4-sulfate; Chondroitin sulfate A; Chondroitin 4'-sulfate	cpd:C00634	ko00531;ko01100;ko05144
Chondroitin 6-sulfate; Chondroitin sulfate C; Chondroitin 6'-sulfate	cpd:C00635
D-Mannose 1-phosphate; alpha-D-Mannose 1-phosphate	cpd:C00636	ko00051;ko00520;ko01100;ko01110
Indole-3-acetaldehyde; 2-(Indol-3-yl)acetaldehyde; Indoleacetaldehyde	cpd:C00637	ko00380;ko01100
Long-chain fatty acid; Higher fatty acid	cpd:C00638	ko00062;ko00071;ko01110;ko04920
Prostaglandin F2alpha; (5Z,13E)-(15S)-9alpha,11alpha,15-Trihydroxyprosta-5,13-dienoate; (+)-Prostaglandin F2a; 7-[3,5-Dihydroxy-2-(3-hydroxy-1-octenyl)cyclopentyl]-5-heptenoic acid; 9a,11a-PGF2; Amoglandin; Cyclosin; Dinoprost; Enzaprost; Enzaprost F; Panacelan; PGF2a; 9,11,15-Trihydroxy-(5Z,9a,11a,13E,15S)-prosta-5,13-dien-1-oic acid; Prostaglandin F2a; Prostin F 2 alpha; Protamodin; U 14583; (5…	cpd:C00639	ko00590;ko01100;ko04080;ko04726;ko04976
(3S)-3-Hydroxyacyl-CoA; (S)-3-Hydroxyacyl-CoA	cpd:C00640	ko00062;ko01110
1,2-Diacyl-sn-glycerol; 1,2-Diacylglycerol; L-1,2-Diacylglycerol	cpd:C00641	ko00561;ko00562;ko00564;ko01100;ko04070;ko04730
4-Hydroxyphenylacetate; 4-Hydroxyphenylacetic acid	cpd:C00642	ko00350;ko00360;ko01120
5-Hydroxy-L-tryptophan; Oxitriptan	cpd:C00643	ko00380;map01063;ko01100;ko04726
D-Mannitol 1-phosphate	cpd:C00644	ko00051;ko02060
N-Acetyl-D-mannosamine; 2-Acetamido-2-deoxy-D-mannose	cpd:C00645	ko00520;ko01100;ko01110
Pyridoxamine phosphate; Pyridoxamine 5-phosphate; Pyridoxamine 5'-phosphate	cpd:C00647	ko00750;ko01100;ko04977
4-Hydroxymandelonitrile	cpd:C00650
4-Methylene-L-glutamate	cpd:C00651	ko00660
D-Arabinono-1,4-lactone	cpd:C00652
Poly(ribitol phosphate); Poly-1,5-ribitol phosphate; (Ribitol phosphate)n; (Ribitol phosphate)n+1	cpd:C00653
Xanthosine 5'-phosphate; Xanthylic acid; XMP; (9-D-Ribosylxanthine)-5'-phosphate	cpd:C00655	ko00230;map01060;map01065;ko01100;ko01110
trans-2,3-Dehydroacyl-CoA; trans-2-Enoyl-CoA; trans-2,3-Didehydroacyl-CoA; trans-Didehydroacyl-CoA; (2E)-2-Enoyl-CoA	cpd:C00658	ko00062;ko01110
2-Aceto-2-hydroxybutanoate	cpd:C00659
DL-Glyceraldehyde 3-phosphate; Glyceraldehyde 3-phosphate	cpd:C00661
Reduced adrenal ferredoxin; Reduced adrenodoxin	cpd:C00662
beta-D-Glucose 1-phosphate	cpd:C00663	ko00500
5-Formiminotetrahydrofolate; 5-Formimidoyltetrahydrofolate	cpd:C00664	ko00670;ko01100
beta-D-Fructose 2,6-bisphosphate; D-Fructose 2,6-bisphosphate	cpd:C00665	ko00051
LL-2,6-Diaminoheptanedioate; LL-2,6-Diaminopimelate; LL-2,6-Diaminopimelic acid	cpd:C00666	ko00300;ko01100;ko01110;ko01120
Oxidized adrenal ferredoxin; Oxidized adrenodoxin	cpd:C00667
alpha-D-Glucose 6-phosphate	cpd:C00668	ko00010;ko00030;ko00052;ko00500;ko00520;map01060;map01061;map01063;map01064;map01065;map01066;map01070;ko01100;ko01110;ko01120
gamma-L-Glutamyl-L-cysteine; L-gamma-Glutamylcysteine; 5-L-Glutamyl-L-cysteine; gamma-Glutamylcysteine	cpd:C00669	ko00480;ko01100
sn-glycero-3-Phosphocholine; Glycerophosphocholine	cpd:C00670	ko00564;ko00565
(S)-3-Methyl-2-oxopentanoic acid; (S)-3-Methyl-2-oxopentanoate; (3S)-3-Methyl-2-oxopentanoic acid; (3S)-3-Methyl-2-oxopentanoate	cpd:C00671	ko00280;ko00290;ko00966;ko01100;ko01110;ko01210
2-Deoxy-D-ribose 1-phosphate; 2-Deoxy-alpha-D-ribose 1-phosphate	cpd:C00672	ko00030;ko00240
2-Deoxy-D-ribose 5-phosphate	cpd:C00673	ko00030
5alpha-Androstane-3,17-dione; Androstanedione	cpd:C00674	ko00140;ko00984;ko01120
Deoxynucleoside 3'-phosphate	cpd:C00675
Deoxynucleoside 5'-phosphate; 2'-Deoxynucleoside 5'-phosphate; 2'-Deoxynucleoside 5'-monophosphate	cpd:C00676
Deoxynucleoside triphosphate	cpd:C00677
5-Dehydro-4-deoxy-D-glucarate	cpd:C00679	ko00053;ko01100
meso-2,6-Diaminoheptanedioate; meso-2,6-Diaminopimelate; meso-2,6-Diaminopimelic acid; meso-Diaminoheptanedioate	cpd:C00680	ko00300;ko01100;ko01110;ko01120
1-Acyl-sn-glycerol 3-phosphate; 2-Lysophosphatidate; Lysophosphatidate; Lysophosphatidic acid	cpd:C00681	ko00561;ko00564;ko01100;ko04540;ko04975;ko04977
2-Hydroxymuconate semialdehyde; 2-Hydroxymuconic semialdehyde; 2-Hydroxymuconate-6-semialdehyde	cpd:C00682	ko00361;ko00362;ko01100;ko01120;ko01220
(S)-Methylmalonyl-CoA; (S)-Methylmalonyl-coenzyme A; (2S)-Methylmalonyl-CoA; D-Methylmalonyl-CoA	cpd:C00683	ko00280;ko00522;ko00630;ko00640;ko00720;ko01100;ko01120
2-Dehydro-3-deoxy-L-arabinonate; 2-Dehydro-3-deoxy-L-pentonate	cpd:C00684	ko00053;ko01100
3-Oxoacyl-[acyl-carrier protein]	cpd:C00685
N-Acyl-D-mannosamine 6-phosphate	cpd:C00686
dTDP-4-dehydro-6-deoxy-beta-L-mannose; dTDP-4-oxo-6-deoxy-L-mannose; dTDP-4-oxo-L-rhamnose	cpd:C00688	ko00521;ko00523;ko01100;ko01110
alpha,alpha'-Trehalose 6-phosphate; Trehalose 6-phosphate	cpd:C00689	ko00500;ko01100;ko02060;ko04723
2,4,6/3,5-Pentahydroxycyclohexanone; scyllo-Inosose; 2-Inosose	cpd:C00691	ko00521;ko00562;ko01100;ko01110;ko01120
UDP-N-acetylmuramoyl-L-alanyl-D-glutamate	cpd:C00692	ko00471;ko00550;ko01100
trans-2,3-Dehydroacyl-[acyl-carrier protein]; trans-2-Enoyl-[acyl-carrier protein]	cpd:C00693
beta-D-Galactosyl-(1->4)-beta-N-acetyl-D-glucosaminyl-R; beta-D-Galactosyl-1,4-N-acetyl-D-glucosaminyl-R; beta-D-Galactosyl-(1->4)-N-acetyl-D-glucosaminyl-R	cpd:C00694
Cholic acid; Cholate; 3alpha,7alpha,12alpha-Trihydroxy-5beta-cholanate; 3alpha,7alpha,12alpha-Trihydroxy-5beta-cholanic acid	cpd:C00695	ko00120;ko00121;ko01100;ko04976
Prostaglandin D2; (5Z,13E)-(15S)-9alpha,15-Dihydroxy-11-oxoprosta-5,13-dienoate; (5Z,13E,15S)-9alpha,15-Dihydroxy-11-oxoprosta-5,13-dienoate; PGD2	cpd:C00696	ko00590;ko01100;ko04080;ko04664;ko04726;ko05143;ko05310
Nitrogen; N2	cpd:C00697	ko00910;ko01100;ko01120;ko02020;ko02060
Cl-; Chloride; Chloride ion	cpd:C00698	ko04727;ko04740;ko04960;ko04964;ko04966;ko04970;ko04971;ko04972;ko04976;ko04978;ko05032;ko05033;ko05110;ko05120
XTP; Xanthosine 5'-triphosphate	cpd:C00700	ko00230
Base; Nucleobase; Base1; Base2	cpd:C00701
Mercury(2+); Hg2+; Mercuric ion	cpd:C00703
O2.-; Superoxide anion; O2-	cpd:C00704	ko04066;ko04145;ko04626;ko04940;ko05012;ko05014
dCDP; 2'-Deoxycytidine diphosphate; 2'-Deoxycytidine 5'-diphosphate	cpd:C00705	ko00240;ko01100
Amine; Substituted amine	cpd:C00706
Xylan	cpd:C00707	ko04973
Iodide; I-	cpd:C00708
Malate; Malic acid; 2-Hydroxybutanedioic acid	cpd:C00711
(9Z)-Octadecenoic acid; (Z)-Octadec-9-enoic acid; Oleate; Oleic acid	cpd:C00712	ko00061;ko00073;ko01040;map01060
Panose	cpd:C00713
Pectin; Poly(1,4-alpha-D-galacturonide)	cpd:C00714	ko00040;ko00500;ko00520;ko01100;ko01110;ko04973
Pterin; 2-Amino-4-oxopteridine; 2-Amino-4-hydroxypteridine	cpd:C00715
DL-Serine; 2-Amino-3-hydroxypropionic acid; 3-Hydroxyalanine; Serine	cpd:C00716	ko02030
Alditol; Glycitol; Sugar alcohol	cpd:C00717
Amylose; Amylose chain; (1,4-alpha-D-Glucosyl)n; (1,4-alpha-D-Glucosyl)n+1; (1,4-alpha-D-Glucosyl)n-1; 4-{(1,4)-alpha-D-Glucosyl}(n-1)-D-glucose; 1,4-alpha-D-Glucan	cpd:C00718	ko00500;ko01100;ko01110
Betaine; Trimethylaminoacetate; Glycine betaine; N,N,N-Trimethylglycine; Trimethylammonioacetate	cpd:C00719	ko00260;ko01100;ko02010
RBr	cpd:C00720
Dextrin	cpd:C00721	ko00500;ko01100
Epoxide; Oxirane; Alkene oxide; Olefin oxide	cpd:C00722
Insulin	cpd:C00723
Lipoate; Lipoic acid; alpha-Lipoic acid; Thioctic acid	cpd:C00725	ko00785;ko01100
Nitrile; R-CN	cpd:C00726	ko00910;ko01100
Orcinol; 5-Methyl-1,3-benzenediol; 5-Methylresorcinol; 3,5-Toluenediol; 3,5-Dihydroxytoluene	cpd:C00727
Tropine; 3alpha-Tropanol	cpd:C00729	ko00960;map01064;ko01100;ko01110
Ubenimex	cpd:C00732
Chitosan; beta-1,4-Poly-D-glucosamine	cpd:C00734	ko00520;ko01110
Cortisol; Hydrocortisone; 11beta,17alpha,21-Trihydroxy-4-pregnene-3,20-dione; Kendall's compound F; Reichstein's substance M	cpd:C00735	ko00140;ko01100;ko04080;ko04960;ko04976;ko05200;ko05215;map07225
Cysteine; 2-Amino-3-mercaptopropionic acid	cpd:C00736	ko00460;ko01100
D-Aldose; D-Aldose1; D-Aldose2	cpd:C00737
D-Hexose; Hexose	cpd:C00738
D-Lysine; D-2,6-Diaminohexanoic acid	cpd:C00739	ko00310
D-Serine	cpd:C00740	ko00260
Diacetyl; Biacetyl; Dimethylglyoxal; 2,3-Butanedione	cpd:C00741	ko00650
Fluoride; F-; Fluoride ion	cpd:C00742
Macrocin; Tylosin C	cpd:C00744	ko00522;ko01110
Nicotine; (S)-3-(1-Methylpyrrolidin-2-yl)pyridine; (S)-Nicotine	cpd:C00745	ko00960;ko00980;map01064;ko01100;ko01110;ko05033
Oxytocin; Ocytocin; OT; OXT	cpd:C00746	ko04080
Pyridine; Azabenzene	cpd:C00747
Siroheme	cpd:C00748	ko00860;ko01100;ko01110
Spermine; N,N'-Bis(3-aminopropyl)-1,4-butanediamine	cpd:C00750	ko00330;ko00410;ko00480;ko01100;ko04976
Squalene; Spinacene; Supraene	cpd:C00751	ko00909;map01060;map01062;map01066;map01070;ko01100;ko01110
Thrombin	cpd:C00752
Tungsten	cpd:C00753	ko02010
4-Hydroxy-3-methoxy-benzaldehyde; Vanillin; Vanillaldehyde; 4-Hydroxy-3-methoxybenzaldehyde	cpd:C00755	ko00360;ko00627;map01061;map01063;ko01100;ko01110;ko01120
1-Octanol	cpd:C00756
Berberine; Umbellatine	cpd:C00757	ko00950;map01063;ko01110
Bergaptol; 5-Hydroxypsoralen; 5-Hydroxyfuranocoumarin	cpd:C00758	map01061
Caldesmon	cpd:C00759
Cellulose; (1,4-beta-D-Glucosyl)n; (1,4-beta-D-Glucosyl)n+1; (1,4-beta-D-Glucosyl)n-1; 1,4-beta-D-Glucan; Microcrystalline cellulose	cpd:C00760	ko00500;ko01100;ko04973
Coniferin	cpd:C00761	ko00940
Cortisone; 17alpha,21-Dihydroxy-4-pregnene-3,11,20-trione; Kendall's compound E; Reichstein's substance Fa	cpd:C00762	ko00140;ko01100;ko04960;ko05200;ko05215;map07225
D-Proline	cpd:C00763	ko00330;ko01100
D-Sorbose; D-xylo-Hexulose	cpd:C00764
Digitonin	cpd:C00765
Flavanone; 2,3-Dihydroflavone	cpd:C00766	map01060
Histidine; DL-Histidine; alpha-Amino-1H-imidazole-4-propionic acid	cpd:C00768
L-Idonate	cpd:C00770
Laminarin; Laminaran	cpd:C00771
Mevaldate; Mevaldic acid	cpd:C00772
Pepstatin	cpd:C00773
Phloretin	cpd:C00774
Porphyran	cpd:C00775
Retinoate; Retinoic acid; Vitamin A acid; all-trans-Retinoate; Acide retinoique (French) (DSL); Tretinoine (French) (EINECS); 3,7-Dimethyl-9-(2,6,6-trimethyl-1-cyclohexene-1-yl)-2,4,6,8-nonatetraenoic acid (ECL); (all-E)-3,7-Dimethyl-9-(2,6,6-trimethyl-1-cyclohexen-1-yl)-2,4,6,8-nonatetraenoic acid; beta-Retinoic acid; AGN 100335; all-(E)-Retinoic acid; all-trans-beta-Retinoic acid; all-trans-Ret…	cpd:C00777	ko00830;ko01100;ko04672;ko05200;ko05222;ko05223
Rhodopsin; Visual purple	cpd:C00778	ko00830
Scytalone; 3,4-Dihydro-3,6,8-trihydoroxy-1(2H)-napthalenone	cpd:C00779
Serotonin; 3-(2-Aminoethyl)-1H-indol-5-ol; 5-Hydroxytryptamine; Enteramine	cpd:C00780	ko00380;map01063;ko01100;ko04080;ko04540;ko04721;ko04726;ko04976;map07211
Tropinone; 3-Tropanone	cpd:C00783	ko00960;map01064;ko01100;ko01110
Urocanate; Urocanic acid	cpd:C00785	ko00340;ko01100
(-)-Vestitone; Vestitone	cpd:C00786	ko00943;ko01110
tRNA(Tyr)	cpd:C00787
L-Adrenaline; (R)-(-)-Adrenaline; (R)-(-)-Epinephrine; (R)-(-)-Epirenamine; (R)-(-)-Adnephrine; 4-[(1R)-1-Hydroxy-2-(methylamino)ethyl]-1,2-benzenediol	cpd:C00788	ko00350;ko01100;ko02020;ko04080
CDP-ribitol; CDP-L-ribitol; CDP 5-ester with D-ribitol	cpd:C00789	ko00040
Creatinine; 1-Methylglycocyamidine	cpd:C00791	ko00330;ko01100
D-Arginine; D-2-Amino-5-guanidinovaleric acid	cpd:C00792	ko00472;ko01100
D-Cysteine; D-Amino-3-mercaptopropionic acid	cpd:C00793	ko00270
D-Sorbitol; D-Glucitol; L-Gulitol; Sorbitol	cpd:C00794	ko00051;ko00052;ko01100;ko02010;ko02060
D-Tagatose; lyxo-Hexulose	cpd:C00795	ko00052
Dicumarol; Dicoumarol	cpd:C00796
Ethylamine	cpd:C00797
Formyl-CoA	cpd:C00798	ko00630;ko01100
Isoflavone	cpd:C00799
L-Gulonate; L-Gulonic acid; Gulonate; Gulonic acid	cpd:C00800	ko00040;ko00053;ko01100
Nucleoside	cpd:C00801
Oxalureate; Oxaluric acid; Monooxalylurea; Oxalurate	cpd:C00802	ko00230;ko01120
Pentanoate; Valerate; Pentanoic acid; Valeric acid; Valerianic acid; n-Pentanoate; n-Valeric acid	cpd:C00803
Propynoate; Propiolic acid; Acetylenecarboxylic acid; Acetylenemonocarboxylate	cpd:C00804	ko00410;ko00640
Salicylate; o-Hydroxybenzoic acid; Salicylic acid	cpd:C00805	ko00360;ko00621;ko00624;ko00626;ko01053;map01061;map01070;ko01100;ko01110;ko01120;ko01220;ko04075;ko04976
Tryptophan; alpha-Amino-beta-(3-indolyl)-propionic acid	cpd:C00806
Xyloglucan	cpd:C00807
(+)-Camphor; d-Camphor	cpd:C00808
(-)-Camphor	cpd:C00809
(R)-Acetoin; (R)-2-Acetoin; (R)-3-Hydroxy-2-butanone; (R)-Dimethylketol; (R)-3-Hydroxybutan-2-one	cpd:C00810	ko00650;ko00660
4-Coumarate; p-Coumaric acid; trans-4-Hydroxycinnamate; trans-p-Hydroxycinnamate; 4-Hydroxycinnamic acid; 4-Hydroxycinnamate	cpd:C00811	ko00130;ko00360;ko00940;map01061;ko01100;ko01110
Alkyl thiol	cpd:C00812
Barbiturate; Barbituric acid; Malonylurea	cpd:C00813	ko00240
Biochanin A	cpd:C00814	ko00943;map01061;ko01110
Citramalate; Citramalic acid; alpha-Hydroxypyrotartaric acid; 2-Methylmalic acid	cpd:C00815
Collagenase	cpd:C00816
D-Altronate	cpd:C00817	ko00040;ko01100
D-Glucarate; D-Glucaric acid; L-Gularic acid; D-Saccharic acid; D-Glucosaccharic acid; Glucaric acid; Glucarate	cpd:C00818	ko00053;ko01100
D-Glutamine; D-2-Aminoglutaramic acid	cpd:C00819	ko00471;ko01100
D-Threonine; D-2-Amino-3-hydroxybutyric acid	cpd:C00820
DNA adenine	cpd:C00821
Dopaquinone	cpd:C00822	ko00350;ko00965;ko01100
1-Hexadecanol; Hexadecanol; Cetyl alcohol; Palmityl alcohol; 16-Hexadecanol	cpd:C00823	ko00071
Iron-sulfur; Iron-sulfur cluster	cpd:C00824
Kanamycin B; Bekanamycin; Nebramycin factor 5	cpd:C00825
L-Arogenate; L-Arogenic acid; Pretyrosine	cpd:C00826	ko00400;ko01100
Lactoyl-CoA	cpd:C00827	ko00640;ko00643;ko01100;ko01120
Menaquinone; Vitamin K2	cpd:C00828	ko00130;ko00910;ko01100;ko01110;ko02020;ko04977
Naphthalene	cpd:C00829	ko00626;ko00980;ko01100;ko01120;ko01220;map07114
Oxomalonate; Oxomalonic acid; Ketomalonic acid; Mesoxalic acid	cpd:C00830
Pantetheine; (R)-Pantetheine	cpd:C00831	ko00770
Paromomycin; Paromomycin I; Aminosidin; Catenulin; Hydroxymycin; Monomycin A; Zygomycin A1; Neomycin E	cpd:C00832
Sepiapterin	cpd:C00835
Sphinganine; Dihydrosphingosine; 2-Amino-1,3-dihydroxyoctadecane	cpd:C00836	ko00600;ko01100
Streptidine	cpd:C00837
Tropomyosin; Tropomyosin serine; Unphosphorylated tropomyosin	cpd:C00839
Vasopressin; Antidiuretic hormone; ADH; VP	cpd:C00840
Xanthotoxol; 8-Hydroxypsoralen; 8-Hydroxyfuranocoumarin	cpd:C00841	map01061
dTDP-glucose; dTDP-D-glucose; dTDP-alpha-D-glucose	cpd:C00842	ko00521;ko00523;ko01055;ko01100;ko01110
(-)-Menthone; l-Menthone; p-Menthan-3-one	cpd:C00843	ko00902;ko01110
Prunasin; (R)-Prunasin	cpd:C00844	ko00460;ko01110
2-Furoyl-CoA	cpd:C00845
3-Oxoadipate; 3-Oxoadipic acid; 3-Keto-adipate	cpd:C00846	ko00362;ko01100;ko01120
4-Pyridoxate; 4-Pyridoxic acid	cpd:C00847	ko00750;ko01100
6-Oxocineole; (1R,4S)-1,3,3-Trimethyl-2-oxabicyclo[2.2.2]octan-6-one; 2-Oxo-1,8-cineole	cpd:C00848	ko00902
Ethyl acetate	cpd:C00849
Aryl sulfate	cpd:C00850
Chlorogenate; Chlorogenic acid; Caffeoyl quinic acid; trans-5-O-Caffeoyl-D-quinate	cpd:C00852	ko00940;ko00941;ko00945;ko01110
Cob(I)alamin; Cbl; Vitamin B12s	cpd:C00853	ko00860
Cyclohexanol; Hexalin; Hexahydrophenol; Cyclohexan-1-ol	cpd:C00854	ko00930;ko01120
D-Methionine; D-2-Amino-4-(methylthio)butyric acid	cpd:C00855	ko02010
DNA cytosine; Cytosine (in DNA)	cpd:C00856
Deamino-NAD+; Deamido-NAD+; Deamido-NAD	cpd:C00857	ko00760;ko01100
Formononetin	cpd:C00858	ko00943;map01061;ko01110
Gibberellin A1; Gibberellin 1	cpd:C00859	ko00904;map01062;map01070;ko01100;ko01110;ko04075
L-Histidinol	cpd:C00860	ko00340;ko01100;ko01110
L-Rhamnulose; 6-Deoxy-L-fructose	cpd:C00861	ko00051
Methanofuran; Carbon dioxide reduction factor	cpd:C00862	ko00680;ko01100;ko01120
Monoterpenol	cpd:C00863
Pantothenate; Pantothenic acid; (R)-Pantothenate	cpd:C00864	ko00410;ko00770;ko01100;ko01110;ko04977
Phospholipid	cpd:C00865	ko04975;ko04976
tRNA uridine	cpd:C00868	ko04122
2-Oxooctadecanoic acid; 2-Oxostearate	cpd:C00869
4-Nitrophenol; p-Nitrophenol; PNP; Niphen; 4-Hydroxynitrobenzene	cpd:C00870	ko00627;ko01120
Alkylated DNA	cpd:C00871
Aminomalonate; Aminomalonic acid; 2-Aminomalonic acid	cpd:C00872
Angiotensin I	cpd:C00873	ko04614
Cephalosporin	cpd:C00875
Coenzyme F420	cpd:C00876	ko00680;ko01100;ko01120
Crotonoyl-CoA; Crotonyl-CoA; 2-Butenoyl-CoA; trans-But-2-enoyl-CoA; But-2-enoyl-CoA	cpd:C00877	ko00071;ko00310;ko00362;ko00380;ko00627;ko00630;ko00650;ko00720;ko01100;ko01120
D-Arabinonate; D-Arabinonic acid	cpd:C00878
D-Galactarate; D-Mucic acid; D-Galactaric acid; Galactaric acid; Galactarate; Mucic acid	cpd:C00879	ko00053
D-Galactonate; D-Galactonic acid	cpd:C00880	ko00052;ko01100
Deoxycytidine; 2'-Deoxycytidine	cpd:C00881	ko00240
Dephospho-CoA; Dephosphocoenzyme A; 3'-Dephospho-CoA	cpd:C00882	ko00770;ko01100
Galactomannan; Galactomannoglycan	cpd:C00883
Homocarnosine; L-Homocarnosine; gamma-Aminobutyryl histidine; N-(4-Amino-1-oxobutyryl)histidine	cpd:C00884	ko00330
Isochorismate; Isochorismic acid	cpd:C00885	ko00130;ko01053;map01061;map01070;ko01100;ko01110
L-Alanyl-tRNA; L-Alanyl-tRNA(Ala)	cpd:C00886	ko00970
Nitrous oxide; Dinitrogen monoxide; Dinitrogen oxide; N2O	cpd:C00887	ko00910;ko01120
Pentanoyl-CoA; Valeryl-coenzyme A	cpd:C00888	ko00630
Peptidoglycan; Peptideglycan; Murein; Mucopeptide	cpd:C00889
Pregnan-21-al	cpd:C00891
Pregnan-21-ol; 5-beta-Pregnan-21-ol	cpd:C00892
Primary monoamine; Primary amine	cpd:C00893
Propenoyl-CoA; Acryloyl-CoA; Acrylyl-CoA	cpd:C00894	ko00410;ko00640;ko00643;ko00720;ko01100;ko01120
RNA (poly(A)); Poly(A); Polyadenylic acid	cpd:C00895
Tos-Lys-CH2Cl	cpd:C00896
alpha-Maltose; alpha-Malt sugar	cpd:C00897
(R,R)-Tartaric acid; (R,R)-Tartrate; L-Tartaric acid; Tartaric acid; Tartrate; 2,3-Dihydroxybutanedioic acid; (2R,3R)-Tartaric acid; (+)-Tartaric acid	cpd:C00898	ko00630
11-cis-Retinol	cpd:C00899	ko00830
2-Acetolactate	cpd:C00900	ko00650;ko00770
2-Oxohexanoic acid; 2-Oxohexanoate; alpha-Ketocaproic acid	cpd:C00902
Cinnamaldehyde	cpd:C00903	ko00940;map01060;ko01100;ko01110
Citramalyl-CoA	cpd:C00904
D-Fructuronate; D-Fructuronic acid	cpd:C00905	ko00040;ko01100
5,6-Dihydrothymine; Dihydrothymine; 5,6-Dihydro-5-methyluracil	cpd:C00906	ko00240;ko01100
Gentamicin C1a	cpd:C00908
Leukotriene A4; LTA4; (7E,9E,11Z,14Z)-(5S,6S)-5,6-Epoxyeicosa-7,9,11,14-tetraenoic acid; (7E,9E,11Z,14Z)-(5S,6S)-5,6-Epoxyeicosa-7,9,11,14-tetraenoate; (7E,9E,11Z,14Z)-(5S,6S)-5,6-Epoxyicosa-7,9,11,14-tetraenoate; (5S,6S,7E,9E,11Z,14Z)-5,6-Epoxyicosa-7,9,11,14-tetraenoate	cpd:C00909	ko00590;ko01100;ko04726;map07034
Ribonucleoside	cpd:C00911
alpha-D-Glucan; alpha-Glucan	cpd:C00912
3-Methyladenine	cpd:C00913	ko04140
Benzyl viologen	cpd:C00915
Cephalosporin C	cpd:C00916	ko00311;ko01100;ko01110;map07012;map07013
Chelating agent; Metal chelator	cpd:C00917
Chloramphenicol	cpd:C00918
Choline sulfate	cpd:C00919	ko02010
CoA-glutathione; Coenzyme A-glutathione mixed disulfide	cpd:C00920
Dihydropteroate; 7,8-Dihydropteroate	cpd:C00921	ko00790;ko01100
2,3-Dimethylmaleate; Dimethylmaleic acid	cpd:C00922	ko00760
Ferricytochrome	cpd:C00923
Ferrocytochrome	cpd:C00924
Heparan sulfate; Heparitin sulfate; Heparin sulfate; Heparin monosulfate	cpd:C00925	ko00531;ko01100
Isonocardicin A; 1-Azetidineacetic acid	cpd:C00927
Mercaptoethanol; 2-Mercaptoethanol; Thioglycol	cpd:C00928
Oligonucleotide	cpd:C00929
Oligosaccharide	cpd:C00930
Porphobilinogen	cpd:C00931	ko00860;ko01100;ko01110
Sinapine; Sinapoylcholine	cpd:C00933	ko00940
Sugar phosphate	cpd:C00934
UDP-L-arabinose; UDP-L-arabinopyranose; UDP-beta-L-arabinopyranose	cpd:C00935	ko00520;ko01100;ko01110
alpha-D-Mannose	cpd:C00936
(R)-Lactaldehyde; D-Lactaldehyde; D-2-Hydroxypropionaldehyde	cpd:C00937	ko00051;ko00620
1,3-beta-D-Xylan	cpd:C00938
2-Aminoadenosine	cpd:C00939
2-Oxoglutaramate; 2-Oxoglutaramic acid; alpha-Ketoglutaramate; 2-Ketoglutaramate	cpd:C00940	ko00250
3',5'-Cyclic CMP; Cytidine 3',5'-cyclic monophosphate	cpd:C00941
3',5'-Cyclic GMP; Guanosine 3',5'-cyclic monophosphate; Guanosine 3',5'-cyclic phosphate; Cyclic GMP; cGMP	cpd:C00942	ko00230;ko04270;ko04540;ko04713;ko04730;ko04740;ko04742;ko04744;ko04970;ko04976
3',5'-Cyclic IMP; Inosine 3',5'-cyclic monophosphate	cpd:C00943
3-Dehydroquinate; 3-Dehydroquinic acid; 5-Dehydroquinate; 5-Dehydroquinic acid	cpd:C00944	ko00400;ko01100;ko01110
Adenosine 2'-phosphate; 2'-Adenylic acid; Adenosine-2'-monophosphate; AMP 2'-phosphate	cpd:C00946
Cytochrome c-552	cpd:C00949	ko00910
Dithioerythritol; erythro-1,4-Dimercapto-2,3-butanediol; DTE	cpd:C00950
Estradiol-17beta; Estradiol; beta-Estradiol	cpd:C00951	ko00140;ko01100;ko04961;ko05200;ko05215;map07226
Fibrinopeptide A	cpd:C00952
Indole-3-acetate; Indole-3-acetic acid; (Indol-3-yl)acetate; Indoleacetate; Indoleacetic acid; IAA	cpd:C00954	ko00380;map01070;ko01100;ko04075
Indole-3-ethanol; Tryptophol	cpd:C00955	ko00380
L-2-Aminoadipate; L-alpha-Aminoadipate; L-alpha-Aminoadipic acid; L-2-Aminoadipic acid; L-2-Aminohexanedioate	cpd:C00956	ko00300;ko00310;ko00311;ko01100;ko01110;ko01210
Mercaptopyruvate; 3-Mercaptopyruvic acid; 3-Mercaptopyruvate	cpd:C00957	ko00270;ko01100
Plasmenylcholine; Choline plasmalogen; 1-Alkenyl-2-acylglycerophosphocholine; 2-Acyl-1-(1-alkenyl)-sn-glycero-3-phosphocholine	cpd:C00958	ko00565;ko01100
Prostaglandin B1; PGB1	cpd:C00959
RNA 5'-phosphate	cpd:C00960
Sterigmatocystin	cpd:C00961
beta-D-Galactose	cpd:C00962
beta-D-Glucoside	cpd:C00963	ko02060
(-)-trans-Carveol	cpd:C00964	ko00902;ko00903
1,3-beta-D-Glucan; 1,3-beta-Glucan; (1,3-beta-D-Glucosyl)n; (1,3-beta-D-Glucosyl)n+1; (1,3-beta-D-Glucosyl)n-1	cpd:C00965	ko00500
2-Dehydropantoate	cpd:C00966	ko00770;ko01100;ko01110
3',5'-Cyclic dAMP	cpd:C00968
3-Hydroxypropanal	cpd:C00969	ko00561
4-Pyridoxolactone; 4-Pyridoxic acid lactone	cpd:C00971	ko00750
Aromatic oxo acid	cpd:C00972
Cyclomaltodextrin	cpd:C00973	ko00500;ko02010
Dihydrokaempferol; Aromadendrin; (+)-Dihydrokaempferol; (+)-Aromadendrin	cpd:C00974	ko00941;map01061;ko01100;ko01110
Dihydroxyfumarate; Dihydroxyfumaric acid	cpd:C00975	ko00630
GDP-D-mannuronate; GDP-D-mannuronic acid	cpd:C00976	ko00051;ko00520
L-Tryptophanamide	cpd:C00977
N-Acetylserotonin; N-Acetyl-5-hydroxytryptamine	cpd:C00978	ko00380;ko01100
O-Acetyl-L-serine; O3-Acetyl-L-serine	cpd:C00979	ko00270;ko00908;ko00920;ko01100;ko01120
Polyvinyl alcohol; PVA	cpd:C00980
Renilla luciferin	cpd:C00982
alpha-D-Galactose	cpd:C00984
p-Mercuribenzoate; p-Mercuribanzoic acid	cpd:C00985
1,3-Diaminopropane; Trimethylenediamine; 1,3-Propanediamine; Propane-1,3-diamine	cpd:C00986	ko00260;ko00330;ko00410;ko01120
2-Phosphoglycolate; Phosphoglycolic acid	cpd:C00988	ko00630;ko01100;ko01110
4-Hydroxybutanoic acid; 4-Hydroxybutanoate; 4-Hydroxybutyric acid	cpd:C00989	ko00650;ko00720;ko01120
5-Aminopentanamide	cpd:C00990	ko00310
alpha-D-Aldose 1-phosphate; beta-L-Aldose 1-phosphate; Monosaccharide 1-phosphate	cpd:C00991
Aquacob(III)alamin; Aquacobalamin	cpd:C00992	ko00860
D-Alanyl-D-alanine; D-Ala-D-Ala	cpd:C00993	ko00473;ko00550;ko01100
D-Prephenyllactate	cpd:C00994
Ferricytochrome b1	cpd:C00995
Ferricytochrome b5	cpd:C00996	ko00520;ko01110
Ferricytochrome c2	cpd:C00997
Ferrocytochrome b1	cpd:C00998
Ferrocytochrome b5	cpd:C00999	ko00520;ko01110
Ferrocytochrome c2	cpd:C01000
Formylmethanofuran	cpd:C01001	ko00680;ko01100;ko01120
Hexose 1-phosphate	cpd:C01002
Myosin light chain	cpd:C01003
N-Methylnicotinate; Trigonelline; Trigenelline; 1-Methylpyridinio-3-carboxylate; Betaine nicotinate; Caffearin; Gynesine	cpd:C01004	ko00760
O-Phospho-L-serine; L-O-Phosphoserine; 3-Phosphoserine; Dexfosfoserine	cpd:C01005	ko00260;ko00270;ko00680;ko00970;ko01100;ko01120
Reduced riboflavin	cpd:C01007
Trimethylsulfonium	cpd:C01008
UDP-2-deoxyglucose	cpd:C01009
Urea-1-carboxylate; Allophanate; Allophanic acid	cpd:C01010	ko00330;ko00791;ko01100;ko01120
(3S)-Citramalyl-CoA; L-Citramalyl-CoA	cpd:C01011	ko00660;ko00720;ko01100;ko01120
(R)-Pantolactone; (R)-Pantoyl lactone; (3R)-Dihydro-3-hydroxy-4,4-dimethyl-2(3H)-Furanone	cpd:C01012
3-Hydroxypropanoate; 3-Hydroxypropanoic acid; 3-Hydroxypropionate; 3-Hydroxypropionic acid; Hydracrylic acid	cpd:C01013	ko00240;ko00410;ko00640;ko00720;ko01100;ko01120
3-Isopropylcatechol	cpd:C01014
cis-4-Hydroxy-L-proline; L-Hydroxyproline	cpd:C01015
5'-Phosphomonoester	cpd:C01016
5-Hydroxytryptophan; 5-HTP	cpd:C01017
6-Deoxy-D-galactose; D-Fucose	cpd:C01018
6-Deoxy-L-galactose; L-Fucose	cpd:C01019	ko00051;ko00520;ko01100
6-Hydroxynicotinate; 6-Hydroxynicotinic acid	cpd:C01020	ko00760
Aromatic amino acid; Aromatic L-amino acid	cpd:C01021
Caldesmon phosphate	cpd:C01022
Dihydrostreptomycin	cpd:C01023
Hydroxymethylbilane	cpd:C01024	ko00860;ko01100;ko01110
Lipid hydroperoxide	cpd:C01025
N,N-Dimethylglycine; Dimethylglycine	cpd:C01026	ko00260;ko01100
N6-Hydroxy-L-lysine	cpd:C01028	ko00310;ko01120
N8-Acetylspermidine	cpd:C01029
S-Formylglutathione	cpd:C01031	ko00680;ko01120
alpha-L-Arabinoside	cpd:C01032
2-Methylbutanoyl-CoA; 2-Methylbutyryl-CoA	cpd:C01033	ko00522;ko01110
3-Oxo-delta5-steroid	cpd:C01034
4-Guanidinobutanoate; 4-Guanidinobutyric acid	cpd:C01035	ko00330;ko01100
4-Maleylacetoacetate; 4-Maleylacetoacetic acid	cpd:C01036	ko00350;ko00643;ko01100;ko01120
7,8-Diaminononanoate	cpd:C01037	ko00780;ko01100
L-Gulono-1,4-lactone; L-Gulono-gamma-lactone; gamma-Gulonolactone; L-Gulonic acid gamma-lactone; L-Gulonolactone	cpd:C01040	ko00053;ko01100
Monodehydroascorbate; Monodehydroascorbate radical; Ascorbate radical; Semidehydroascorbic acid	cpd:C01041	ko00053;ko01100
N-Acetyl-L-aspartate; N-Acetyl-L-aspartic acid	cpd:C01042	ko00250
N-Carbamoylsarcosine	cpd:C01043	ko00330;ko01100
N-Formyl-L-aspartate	cpd:C01044	ko00340
N-Formyl-L-glutamate	cpd:C01045	ko00340
N-Methyl-L-glutamate; N-Methyl-L-glutamic acid	cpd:C01046	ko00680;ko01120
N5-Ethyl-L-glutamine; L-Theanine	cpd:C01047
Polyprenyl phosphate	cpd:C01048
UDP-N-acetylmuramate; UDP-N-acetyl-alpha-D-muramate; UDP-N-acetylmuramic acid; UDP-MurNAc	cpd:C01050	ko00471;ko00520;ko00550;ko01100
Uroporphyrinogen III	cpd:C01051	ko00860;ko01100;ko01110
(R)-4-Dehydropantoate	cpd:C01053	ko00770
(S)-2,3-Epoxysqualene; Squalene 2,3-epoxide; Squalene 2,3-oxide; (S)-Squalene-2,3-epoxide; 2,3-Oxidosqualene; (3S)-2,3-Epoxy-2,3-dihydrosqualene	cpd:C01054	ko00100;ko00909;map01060;map01062;map01070;ko01100;ko01110
(S)-6-Hydroxynicotine	cpd:C01056	ko00760;ko01120
11beta-Hydroxysteroid	cpd:C01058
2,5-Dihydroxypyridine	cpd:C01059	ko00760
3,5-Diiodo-L-tyrosine; 3,5-Diiodotyrosine; L-Diiodotyrosine	cpd:C01060	ko00350;ko01100
4-Fumarylacetoacetate; 4-Fumarylacetoacetic acid; Fumarylacetoacetate	cpd:C01061	ko00350;ko00643;ko01100;ko01120
5-Dehydro-D-gluconate; 5-Dehydrogluconate	cpd:C01062
6-Carboxyhexanoyl-CoA; Pimeloyl-CoA	cpd:C01063	ko00362;ko00780;ko01100;ko01120;ko01220
CMP-N-acylneuraminate	cpd:C01064
Cyclohexane-1,3-dione; 1,3-Cyclohexanedione; Dihydroresorcinol	cpd:C01066
D-Galactose 6-sulfate	cpd:C01067
D-Ribitol 5-phosphate; Ribitol 5-phosphate; L-Ribitol 1-phosphate	cpd:C01068	ko00040
Desulfoglucotropeolin	cpd:C01069	ko00966;ko01110;ko01210
Ferricytochrome c-553	cpd:C01070
Ferrocytochrome c-553	cpd:C01071
N-Acetyl-beta-alanine	cpd:C01073	ko00410
N-Acetylgalactosamine; N-Acetylchondrosamine; 2-Acetamido-2-deoxygalactose; GalNAc	cpd:C01074	ko05146
N-Sulfo-D-glucosamine	cpd:C01075
N-Terminal amino acid	cpd:C01076
O-Acetyl-L-homoserine; O-Acetylhomoserine	cpd:C01077	ko00270;ko00920;ko01100
Procollagen L-proline	cpd:C01078
Protoporphyrinogen IX	cpd:C01079	ko00860;ko01100;ko01110
Reduced coenzyme F420	cpd:C01080	ko00680;ko01100;ko01120
Thiamin monophosphate; Thiamine monophosphate; Thiamin phosphate; Thiamine phosphate; TMP	cpd:C01081	ko00730;ko01100
alpha,alpha-Trehalose; alpha,alpha'-Trehalose; Trehalose	cpd:C01083	ko00500;ko01100;ko01110;ko02010;ko02060
(3R)-3-Hydroxyacyl-CoA; (R)-3-Hydroxyacyl-CoA	cpd:C01086
(R)-2-Hydroxyglutarate; (R)-Hydroxyglutarate	cpd:C01087
(R)-3,3-Dimethylmalate	cpd:C01088	ko00770
(R)-3-Hydroxybutanoate; (R)-3-Hydroxybutanoic acid; (R)-3-Hydroxybutyric acid; D-beta-Hydroxybutyric acid	cpd:C01089	ko00072;ko00650;ko01100
16alpha-Hydroxysteroid	cpd:C01090
Deacetylvindoline; 17-O-Deacetylvindoline; Desacetylvindoline	cpd:C01091	ko00901
8-Amino-7-oxononanoate; 8-Amino-7-oxononanoic acid	cpd:C01092	ko00780;ko01100
Cellobiono-1,5-lactone; Cellobiose-1,5-lactone; Cellobionolactone	cpd:C01093
D-Fructose 1-phosphate	cpd:C01094	ko00051;ko00400;ko01100;ko02060
D-Ribose 5-diphosphate	cpd:C01095
Sorbitol 6-phosphate; D-Sorbitol 6-phosphate; D-Glucitol 6-phosphate	cpd:C01096	ko00051;ko02060
D-Tagatose 6-phosphate	cpd:C01097	ko00052;ko01100
L-Fuculose 1-phosphate	cpd:C01099	ko00051
L-Histidinol phosphate	cpd:C01100	ko00340;ko01100;ko01110
L-Ribulose 5-phosphate	cpd:C01101	ko00040;ko00053;ko01100;ko01120
O-Phospho-L-homoserine	cpd:C01102	ko00260;ko01100;ko01120
Orotidine 5'-phosphate; Orotidylic acid	cpd:C01103	ko00240;ko01100
Trimethylamine N-oxide; (CH3)3NO	cpd:C01104	ko00680;ko01120;ko02020
(R)-5-Phosphomevalonate; (R)-5-Phosphomevaloonic acid; (R)-Mevalonic acid 5-phosphate	cpd:C01107	ko00900;ko01100;ko01110
1,2,3-Trihydroxybenzene; Pyrogallol; Pyrogallic acid; 1,2,3-Benzenetriol	cpd:C01108	ko00627;ko01120;map07216
4-Methylene-L-glutamine	cpd:C01109	ko00660
5-Amino-2-oxopentanoic acid; 5-Amino-2-oxopentanoate; 2-Oxo-5-amino-pentanoate; 2-Oxo-5-aminopentanoate; alpha-Keto-delta-aminopentanoate; 2-Oxo-5-aminovalerate	cpd:C01110	ko00330;ko00472;ko01100
7,8-Dihydroxykynurenate	cpd:C01111	ko00380
D-Arabinose 5-phosphate	cpd:C01112	ko00540;ko01100
D-Galactose 6-phosphate; 6-Phospho-D-galactose	cpd:C01113	ko00052;ko01100
L-Arabinono-1,4-lactone; L-Arabonolactone	cpd:C01114	ko00053;ko01100
L-Galactono-1,4-lactone	cpd:C01115	ko00053;ko01100;ko01110
Nucleoside 5'-phosphate	cpd:C01117
O-Succinyl-L-homoserine; O4-Succinyl-L-homoserine; O-Succinylhomoserine	cpd:C01118	ko00270;ko00920;ko01100;ko01110
Oxidized dithiothreitol	cpd:C01119
Sphinganine 1-phosphate; Dihydrosphingosine 1-phosphate	cpd:C01120	ko00600;ko04080
Streptidine 6-phosphate	cpd:C01121	ko00521;ko01110
cis-2,3-Dehydroacyl-CoA	cpd:C01122
(-)-trans-Isopiperitenol	cpd:C01123	ko00902;ko01110
18-Hydroxycorticosterone	cpd:C01124	ko00140;ko01100
Dihydro-4,4-dimethyl-2,3-Furandione; 2-Dehydropantoyl lactone; 2-Dehydropantolactone	cpd:C01125
(2E,6E)-Farnesol; 2-trans,6-trans-Farnesol; trans-Farnesol	cpd:C01126	ko00900;ko00909;ko01110
4-Hydroxy-2-oxoglutarate; 4-Hydroxy-2-oxoglutaric acid	cpd:C01127	ko00630
L-Rhamnulose 1-phosphate	cpd:C01131	ko00051
N-Acetyl-D-galactosamine; N-Acetyl-D-chondrosamine; 2-Acetamido-2-deoxy-D-galactose	cpd:C01132	ko00052;ko02060
N-Acetyl-D-glucosaminate	cpd:C01133
Pantetheine 4'-phosphate; 4'-Phosphopantetheine; Phosphopantetheine; D-Pantetheine 4'-phosphate	cpd:C01134	ko00770;ko01100
Phospho-beta-D-glucoside	cpd:C01135	ko02060
S-Acetyldihydrolipoamide; 6-S-Acetyldihydrolipoamide	cpd:C01136
S-Adenosylmethioninamine; (5-Deoxy-5-adenosyl)(3-aminopropyl)methylsulfonium; (5-Deoxy-5-adenosyl)(3-aminopropyl)methylsulfonium cation; S-Adenosyl-(5')-3-methylthiopropylamine	cpd:C01137	ko00270;ko00330;ko01100
Streptomycin 6-phosphate	cpd:C01138	ko00521;ko01110
[Acetyl-CoA carboxylase]	cpd:C01139
alpha-D-Glucosyl-protein	cpd:C01140
beta-Adrenergic receptor; [beta-Adrenergic receptor]	cpd:C01141
(3S)-3,6-Diaminohexanoate; L-beta-Lysine	cpd:C01142	ko00310
(R)-5-Diphosphomevalonate	cpd:C01143	ko00900;map01062;ko01100;ko01110
(S)-3-Hydroxybutanoyl-CoA; (S)-3-Hydroxybutyryl-CoA	cpd:C01144	ko00071;ko00310;ko00362;ko00380;ko00627;ko00650;ko00720;ko01100;ko01120
2-Hydroxy-3-oxopropanoate; Tartronate semialdehyde	cpd:C01146	ko00053;ko00630;ko01100
2-Hydroxycyclohexan-1-one; 2-Hydroxycyclohexanone; Adipoin	cpd:C01147	ko00930;ko01120
4-Trimethylammoniobutanal	cpd:C01149	ko00310
D-Ribose 1,5-bisphosphate; Ribose 1,5-bisphosphate; alpha-D-Ribose 1,5-bisphosphate	cpd:C01151	ko00030
N(pi)-Methyl-L-histidine; N-pros-Methyl-L-histidine; 3-Methylhistidine; 1-Methylhistidine	cpd:C01152	ko00340
Orthophosphoric monoester; Phosphate monoester	cpd:C01153	ko02010
Quercetin 3,3'-bissulfate	cpd:C01155	ko00944
Quercetin 3,4'-bissulfate	cpd:C01156	ko00944
Hydroxyproline; L-Hydroxyproline; trans-4-Hydroxy-L-proline	cpd:C01157	ko00330;ko01100
1-O-Galloyl-beta-D-glucose; 1-Galloyl-beta-glucose; beta-Glucogallin; 1-Galloyl-beta-D-glucose	cpd:C01158	map01061
2,3-Bisphospho-D-glycerate; 2,3-Disphospho-D-glycerate; D-Greenwald ester; DPG	cpd:C01159	ko00010
3,4-Dihydroxyphenylacetate; 3,4-Dihydroxyphenylacetic acid; Homoprotocatechuate	cpd:C01161	ko00350;ko01100;ko01120;ko04728;ko05030;ko05031;ko05034
3-(Pyrazol-1-yl)-L-alanine; beta-Pyrazol-1-ylalanine	cpd:C01162
3-Carboxy-cis,cis-muconate; beta-Carboxy-cis,cis-muconate; cis,cis-Butadiene-1,2,4-tricarboxylate	cpd:C01163	ko00362;ko00624;ko01100;ko01120
7-Dehydrocholesterol; Provitamin D3; Cholesta-5,7-dien-3beta-ol	cpd:C01164	ko00100;ko00981;ko01100;ko01110
L-Glutamate 5-semialdehyde; L-Glutamate gamma-semialdehyde	cpd:C01165	ko00330;ko01100;ko01110
Oxidized polyvinyl alcohol	cpd:C01166
Protein tyrosine phosphate; [Protein]-L-tyrosine phosphate	cpd:C01167
Pseudouridine 5'-phosphate	cpd:C01168	ko00240
S-Succinyldihydrolipoamide	cpd:C01169
UDP-N-acetyl-D-mannosamine; UDP-N-acetyl-alpha-D-mannosamine	cpd:C01170	ko00520;ko01100
alpha-D-Hexose 1-phosphate	cpd:C01171
beta-D-Glucose 6-phosphate	cpd:C01172	ko00010;ko00030;ko00500;ko01100;ko01110;ko01120
1,3,8-Naphthalenertriol; 1,3,8-Trihydroxynaphthalene	cpd:C01173
1-O-Sinapoyl-beta-D-glucose; 1-O-Sinapoyl beta-D-glucoside	cpd:C01175	ko00940
17alpha-Hydroxyprogesterone; 17alpha-Hydroxy-4-pregnene-3,20-dione; Pregn-4-ene-3,20-dione-17-ol; 17alpha-Hydroxy-progesterone	cpd:C01176	ko00140;ko01100
Inositol 1-phosphate; myo-Inositol 1-phosphate; 1D-myo-Inositol 1-phosphate; D-myo-Inositol 1-phosphate; 1D-myo-Inositol 1-monophosphate	cpd:C01177	ko00562;ko04070
3-(4-Hydroxyphenyl)pyruvate; 4-Hydroxyphenylpyruvate; p-Hydroxyphenylpyruvic acid	cpd:C01179	ko00130;ko00350;ko00400;ko00401;ko00680;ko00950;ko01055;map01060;map01063;ko01100;ko01110
4-Methylthio-2-oxobutanoic acid; 4-Methylthio-2-oxobutanoate; 2-Keto-4-methylthiobutyric acid; 2-Oxo-4-methylthiobutanoate; 2-Oxo-4-methylthiobutanoic acid	cpd:C01180	ko00270;ko00966;map01060;ko01100;ko01110;ko01210
4-Trimethylammoniobutanoate; Butyro-betaine; gamma-Butyrobetaine	cpd:C01181	ko00310;ko02010
D-Ribulose 1,5-bisphosphate	cpd:C01182	ko00630;ko00710;ko01100;ko01110;ko01120
N,N-Dimethylaniline N-oxide	cpd:C01183
Nicotinate D-ribonucleotide; beta-Nicotinate D-ribonucleotide; Nicotinate ribonucleotide; Nicotinic acid ribonucleotide	cpd:C01185	ko00760;ko01100
(3S,5S)-3,5-Diaminohexanoate; L-erythro-3,5-Diaminohexanoate; (3S,5S)-3,5-Diaminocaproate; L-erythro-3,5-Diaminocaproate	cpd:C01186	ko00310
3-Deoxy-D-manno-octulosonate; KDO; 2-Dehydro-3-deoxy-D-octonate; 3-Deoxy-D-manno-2-octulosonate; 3-Deoxyoctulosonic acid	cpd:C01187	ko00540;ko01100
3-Hydroxy-2-methylpropanoate; 3-Hydroxyisobutyrate; 3-Hydroxyisobutyric acid	cpd:C01188
Lathosterol; 5alpha-Cholest-7-en-3beta-ol	cpd:C01189	ko00100;ko01100
beta-D-Glucosyl-(1<->1)-ceramide; Glucosylceramide; Glucocerebroside; D-Glucosyl-N-acylsphingosine	cpd:C01190	ko00600;ko01100
Dolichyl D-xylosyl phosphate	cpd:C01191
Palmitoylglycerone phosphate	cpd:C01192
1-Phosphatidyl-D-myo-inositol; 1-Phosphatidyl-1D-myo-inositol; 1-Phosphatidyl-myo-inositol; Phosphatidyl-1D-myo-inositol; (3-Phosphatidyl)-1-D-inositol; 1,2-Diacyl-sn-glycero-3-phosphoinositol; Phosphatidylinositol	cpd:C01194	ko00562;ko00563;ko00564;ko01100;ko04070;ko04140;ko05152
3'-Hydroxyoligoribonucleotide	cpd:C01196
Caffeate; Caffeic acid; 3,4-Dihydroxy-trans-cinnamate; trans-Caffeate	cpd:C01197	ko00940;map01061;ko01100;ko01110
3-(2-Hydroxyphenyl)propanoate; 2-Hydroxyphenylpropanoate; 3-(2-Hydroxyphenyl)propionic acid; Melilotate; 3-(2-Hydroxyphenyl)propionate	cpd:C01198	ko00360;ko00624;ko01120
5'-Hydroxyoligoribonucleotide	cpd:C01199
N-Acylneuraminate 9-phosphate	cpd:C01200
N(omega)-(ADP-D-ribosyl)-L-arginine; Nomega-(ADP-D-ribosyl)-L-arginine	cpd:C01201
Oleoyl-[acyl-carrier protein]; Octadecenoyl-[acyl-carrier protein]; Octadecenoyl-[acp]	cpd:C01203	ko00061;ko01040
Phytic acid; Phytate; myo-Inositol hexakisphosphate; 1D-myo-Inositol 1,2,3,4,5,6-hexakisphosphate; D-myo-Inositol 1,2,3,4,5,6-hexakisphosphate; myo-Inositol 1,2,3,4,5,6-hexakisphosphate; Inositol 1,2,3,4,5,6-hexakisphosphate; 1D-myo-Inositol hexakisphosphate	cpd:C01204	ko00562;ko01100;ko04070
(R)-3-Amino-2-methylpropanoate; D-3-Amino-isobutanoate	cpd:C01205
3-(3,4-Dihydroxyphenyl)lactate; 3,4-Dihydroxyphenyllactic acid	cpd:C01207	ko00350
Malonyl-[acyl-carrier protein]; Malonyl-[acp]	cpd:C01209	ko00061;ko00780;ko01100
N-Methylethanolamine phosphate	cpd:C01210	ko00564
Procollagen 5-hydroxy-L-lysine; Procollagen L-erythro-5-hydroxylysine	cpd:C01211	ko00310
UDP-N-acetylmuramoyl-L-alanine	cpd:C01212	ko00471;ko00550;ko01100
(R)-Methylmalonyl-CoA; L-Methylmalonyl-CoA	cpd:C01213	ko00280;ko00630;ko00640;ko00720;ko01100;ko01120
1-Amino-1-deoxy-scyllo-inositol; scyllo-Inosamine	cpd:C01214	ko00521;ko01110
2-(Acetamidomethylene)succinate	cpd:C01215	ko00750
2-Dehydro-3-deoxy-D-galactonate	cpd:C01216	ko00052;ko01100
5,6,7,8-Tetrahydromethanopterin; H4MPT; Tetrahydromethanopterin	cpd:C01217	ko00680;ko00790;ko01120
6-Phospho-2-dehydro-D-gluconate; 2-Dehydro-D-gluconate 6-phosphate	cpd:C01218	ko00030;ko01100;ko01120
CDP-4-dehydro-6-deoxy-D-glucose	cpd:C01219	ko00520;ko01110
1D-myo-Inositol 1,4-bisphosphate; D-myo-Inositol 1,4-bisphosphate; myo-Inositol 1,4-bisphosphate; Inositol 1,4-bisphosphate	cpd:C01220	ko00562;ko01100;ko04070
Dihydrostreptomycin 6-phosphate	cpd:C01221	ko00521;ko01110
GDP-4-dehydro-6-deoxy-D-mannose; GDP-4-dehydro-6-deoxy-D-talose; GDP-4-oxo-6-deoxy-D-mannose; GDP-4-dehydro-D-rhamnose; GDP-4-keto-6-deoxy-D-mannose; GDP-4-dehydro-6-deoxy-alpha-D-mannose	cpd:C01222	ko00051;ko00520;ko01100
Methyl 2-diazoacetamidohexonate	cpd:C01223
sn-glycero-3-Phospho-1-inositol; 1-(sn-glycero-3-Phospho)-1D-myo-inositol	cpd:C01225
12-OPDA; (15Z)-12-Oxophyto-10,15-dienoate; (15Z)-12-Oxophyto-10,15-dienoic acid; 9(S),13(S)-12-Oxo-PDA; 12-Oxo-10,15(Z)-phytodienoic acid	cpd:C01226	ko00592;ko01100
Dehydroepiandrosterone; 3beta-Hydroxyandrost-5-en-17-one; Dehydroisoandrosterone; DHA; DHEA	cpd:C01227	ko00140;ko00984;ko01100;ko01120;ko05200;ko05215
Guanosine 3',5'-bis(diphosphate); Guanosine 3'-diphosphate 5'-diphosphate; Guanosine 5'-diphosphate,3'-diphosphate	cpd:C01228	ko00230
Phospholipid olefinic fatty acid	cpd:C01229
all-trans-Hexaprenyl diphosphate	cpd:C01230	ko00130;ko00900;ko01110
alpha-D-Glucose 1,6-bisphosphate; alpha-D-Glucose 1,6-biphosphate; D-Glucose 1,6-bisphosphate	cpd:C01231	ko00500
sn-glycero-3-Phosphoethanolamine; Glycerophosphoethanolamine	cpd:C01233	ko00564;ko00565
1-Aminocyclopropane-1-carboxylate; 1-Aminocyclopropane-1-carboxylic acid	cpd:C01234	ko00270;ko00640;map01060;map01070;ko01100;ko01110
alpha-D-Galactosyl-(1->3)-1D-myo-inositol; O-alpha-D-Galactosyl-(1->3)-1D-myo-inositol; 3-O-alpha-D-Galactosyl-1D-myo-inositol; 1-alpha-D-Galactosyl-myo-inositol; Galactinol	cpd:C01235	ko00052
D-Glucono-1,5-lactone 6-phosphate; 6-Phospho-D-glucono-1,5-lactone	cpd:C01236	ko00030;ko01100;ko01110;ko01120
N-Acetyl-beta-D-glucosaminylamine	cpd:C01239
2',3'-Cyclic nucleotide; Nucleoside 2',3'-cyclic phosphate	cpd:C01240
Phosphatidyl-N-methylethanolamine	cpd:C01241	ko00564;ko01100
S-Aminomethyldihydrolipoylprotein; [Protein]-S8-aminomethyldihydrolipoyllysine; H-Protein-S-aminomethyldihydrolipoyllysine	cpd:C01242	ko00260;ko01100
1D-myo-Inositol 1,3,4-trisphosphate; D-myo-Inositol 1,3,4-trisphosphate; Inositol 1,3,4-trisphosphate	cpd:C01243	ko00562;ko01100;ko04070
3,5-Diiodo-4-hydroxyphenylpyruvate; 3-(3,5-Diiodo-4-hydroxyphenyl)pyruvate	cpd:C01244
D-myo-Inositol 1,4,5-trisphosphate; 1D-myo-Inositol 1,4,5-trisphosphate; Inositol 1,4,5-trisphosphate; Ins(1,4,5)P3	cpd:C01245	ko00562;ko01100;ko04010;ko04012;ko04020;ko04062;ko04064;ko04066;ko04070;ko04114;ko04270;ko04370;ko04380;ko04540;ko04650;ko04660;ko04662;ko04664;ko04666;ko04720;ko04722;ko04723;ko04724;ko04725;ko04726;ko04728;ko04730;ko04742;ko04745;ko04911;ko04912;ko04916;ko04961;ko04970;ko04971;ko04972;ko05010;ko05016;ko05110;ko05142;ko05143;ko05146;ko05169;ko05200;ko05214;ko05223
Dolichyl beta-D-glucosyl phosphate	cpd:C01246	ko00510;ko01100
[Acetyl-CoA carboxylase] phosphate	cpd:C01247
7,8-Dihydro-7,8-dihydroxykynurenate	cpd:C01249	ko00380
N-Acetyl-L-glutamate 5-semialdehyde; 2-Acetamido-5-oxopentanoate	cpd:C01250	ko00330;ko01100;ko01110;ko01210
(R)-2-Hydroxybutane-1,2,4-tricarboxylate; Homocitrate; Homocitric acid; 3-Hydroxy-3-carboxyadipic acid; (R)-2-Hydroxy-1,2,4-butanetricarboxylic acid	cpd:C01251	ko00300;ko00620;ko01100;ko01210
4-(2-Aminophenyl)-2,4-dioxobutanoate	cpd:C01252	ko00380;ko01100
ADP-D-ribosyl-[dinitrogen reductase]	cpd:C01253
N-(6-Aminohexanoyl)-6-aminohexanoate	cpd:C01255
[Pyruvate dehydrogenase (acetyl-transferring)]	cpd:C01256
3-Hydroxy-N6,N6,N6-trimethyl-L-lysine	cpd:C01259	ko00310
P1,P4-Bis(5'-adenosyl) tetraphosphate; AppppA	cpd:C01260	ko00230
P1,P4-Bis(5'-guanosyl) tetraphosphate; GppppG; Bis(5'-guanosyl) tetraphosphate	cpd:C01261	ko00230
beta-Alanyl-N(pi)-methyl-L-histidine; Anserine	cpd:C01262	ko00340;ko00410;ko01100
3,6,9-Trihydroxypterocarpan; (6aS,11aS)-3,6a,9-Trihydroxypterocarpan; (-)-Glycinol	cpd:C01263	ko00943
2-Acetyl-1-alkyl-sn-glycero-3-phosphate	cpd:C01264	ko00565;ko01100
3,7-Di-O-methylquercetin; 3',4',5-Trihydroxy-3,7-dimethoxyflavone	cpd:C01265	ko00944
3'-Deoxydihydrostreptomycin 6-phosphate	cpd:C01266
3-(Imidazol-4-yl)-2-oxopropyl phosphate; Imidazole-acetol phosphate	cpd:C01267	ko00340;ko01100;ko01110
5-Amino-6-(5'-phosphoribosylamino)uracil; 5-Amino-6-(ribosylamino)-2,4-(1H,3H)-pyrimidinedione 5'-phosphate; 5-Amino-6-(5-phosphoribosylamino)uracil	cpd:C01268	ko00740;ko01100
5-O-(1-Carboxyvinyl)-3-phosphoshikimate; O5-(1-Carboxyvinyl)-3-phosphoshikimate	cpd:C01269	ko00400;ko01100;ko01110
3-Hydroxy-2-methylpyridine-5-carboxylate	cpd:C01270	ko00750
(3R)-3-Hydroxyacyl-[acyl-carrier protein]; (R)-3-Hydroxyacyl-[acyl-carrier protein]	cpd:C01271
1D-myo-Inositol 1,3,4,5-tetrakisphosphate; D-myo-Inositol 1,3,4,5-tetrakisphosphate; Inositol 1,3,4,5-tetrakisphosphate	cpd:C01272	ko00562;ko01100;ko04070
2-Hydroxy-6-oxo-6-phenylhexa-2,4-dienoate; 2,6-Dioxo-6-phenylhexa-3-enoate	cpd:C01273	ko00621;ko01100;ko01120;ko01220
5-Formyl-5,6,7,8-tetrahydromethanopterin; 5-Formyl-H4MPT	cpd:C01274	ko00680;ko01100;ko01120
(3E)-4-(2-Carboxyphenyl)-2-oxobut-3-enoate; trans-2'-Carboxybenzalpyruvate	cpd:C01275
1-Phosphatidyl-1D-myo-inositol 4-phosphate; Phosphatidylinositol 4-phosphate; 1,2-Diacyl-sn-glycero-3-phospho-(1'-myo-inositol-4'-phosphate)	cpd:C01277	ko00562;ko01100;ko04070;ko05134
2-Carboxy-2,5-dihydro-5-oxofuran-2-acetate; 5-Carboxy-2,5-dihydro-2-oxofuran-5-acetate; 4-Carboxymuconolactone; gamma-Carboxymuconolactone	cpd:C01278	ko00362;ko01100;ko01120
4-Amino-5-hydroxymethyl-2-methylpyrimidine; Toxopyrimidine; 4-Amino-2-methyl-5-pyrimidinemethanol	cpd:C01279	ko00730;ko01100;ko02010
Dihydrostreptomycin 3'alpha,6-bisphosphate	cpd:C01280
[L-Glutamate:ammonia ligase (ADP-forming)]	cpd:C01281
1-Acyl-2-oleoyl-sn-glycero-3-phosphocholine	cpd:C01282
1-Amino-1-deoxy-scyllo-inositol 4-phosphate; scyllo-Inosamine 4-phosphate	cpd:C01283	ko00521;ko01110
1D-myo-Inositol 1,3,4,5,6-pentakisphosphate; D-myo-Inositol 1,3,4,5,6-pentakisphosphate; Inositol 1,3,4,5,6-pentakisphosphate	cpd:C01284	ko00562;ko01100;ko04070
2,6-Dichlorophenol-4-(1,4-naphthoquinone imine)	cpd:C01285
2-Dehydro-3-deoxy-D-galactonate 6-phosphate	cpd:C01286	ko00052;ko01100
N-Acetyl-D-glucosaminylphosphatidylinositol; 6-(N-Acetyl-alpha-D-glucosaminyl)-1-phosphatidyl-1D-myo-inositol	cpd:C01288
N-Acetyl-D-glucosaminyldiphosphoundecaprenol; N-Acetyl-D-glucosaminyldiphospho-ditrans,octacis-undecaprenol	cpd:C01289
beta-D-Galactosyl-(1->4)-beta-D-glucosyl-(1<->1)-ceramide; beta-D-Galactosyl-1,4-beta-D-glucosylceramide; Lactosylceramide; Gal-beta1->4Glc-beta1->1'Cer; LacCer; Lactosyl-N-acylsphingosine; D-Galactosyl-1,4-beta-D-glucosylceramide	cpd:C01290	ko00600;ko01100
3-(4-Methylpent-3-en-1-yl)pent-2-enedioyl-CoA; Isohexenyl-glutaconyl-CoA	cpd:C01291	ko00281;ko01110
3alpha,7alpha-Dihydroxy-12-oxo-5beta-cholanate	cpd:C01292
[Pyruvate dehydrogenase (acetyl-transferring)] phosphate	cpd:C01293
1-Guanidino-1-deoxy-scyllo-inositol 4-phosphate; N-Amidino-scyllo-inosamine 4-phosphate	cpd:C01294	ko00521;ko01110
2D-5-O-Methyl-2,3,5/4,6-pentahydroxycyclohexanone; 5D-5-O-Methyl-2,3,5/4,6-pentahydroxycyclohexanone; D-5-O-Methyl-2,3,5/4,6-pentahydroxycyclohexanone	cpd:C01295
6-Hydroxypseudooxynicotine; 1-(6-Hydroxypyridin-3-yl)-4-(methylamino)butan-1-one	cpd:C01297	ko00760;ko01120
1D-1-Guanidino-3-amino-1,3-dideoxy-scyllo-inositol; Amidinostreptamine	cpd:C01298	ko00521;ko01110
Adenylyl-[L-glutamate:ammonia ligase (ADP-forming)]; [L-Glutamate:ammonia ligase (ADP-forming)] inactive form	cpd:C01299
2-Amino-4-hydroxy-6-hydroxymethyl-7,8-dihydropteridine	cpd:C01300	ko00790;ko01100
3alpha,7alpha,12alpha-Trihydroxy-5beta-cholestan-26-al	cpd:C01301	ko00120;ko01100
1-(2-Carboxyphenylamino)-1-deoxy-D-ribulose 5-phosphate	cpd:C01302	ko00400;ko01100;ko01110
2,5-Diamino-6-(5-phospho-D-ribosylamino)pyrimidin-4(3H)-one; 2,5-Diamino-6-(1-D-ribosylamino)pyrimidin-4(3H)-one 5'-phosphate	cpd:C01304	ko00740;ko01100
N-Acetyl-beta-D-glucosaminyl-1,3-N-acetyl-D-galactosaminyl-R; N-Acetyl-beta-D-glucosaminyl-1,3-N-acetyl-beta-D-galactosaminyl-R	cpd:C01306
[3-Methyl-2-oxobutanoate dehydrogenase (2-methylpropanoyl-transferring)] phosphate; [3-Methyl-2-oxobutanoate dehydrogenase (lipoamide)] phosphate	cpd:C01308
4-Deoxy-beta-D-gluc-4-enuronosyl-(1,3)-N-acetyl-D-galactosamine	cpd:C01310
1,4-beta-D-Galactosyl-(alpha-1,3-L-fucosyl)-N-acetyl-D-glucosaminyl-R	cpd:C01311
Prostaglandin I2; (5Z,13E)-(15S)-6,9alpha-Epoxy-11alpha,15-dihydroxyprosta-5,13-dienoate; Prostacyclin; PGI2; Epoprostenol	cpd:C01312	ko00590;ko01100;ko04080;ko04270;ko04370
(S)-N-[3-(3,4-Methylenedioxyphenyl)-2-(mercaptomethyl)-1-oxoprolyl]glycine	cpd:C01313
(S)-N-[3-(3,4-Methylenedioxyphenyl)-2-(mercaptomethyl)-1-oxoprolyl]-(S)-alanine	cpd:C01314
(S)-N-[3-(3,4-Methylenedioxyphenyl)-2-(acetylthio)methyl-1-oxoprolyl]glycine benzyl ester	cpd:C01315
(S)-N-[3-(3,4-Methylenedioxyphenyl)-2-(acetylthio)methyl-1-oxoprolyl]-(S)-alanine benzyl ester	cpd:C01316
Hg; Mercury; Elemental mercury	cpd:C01319
RI	cpd:C01321
RX; Organic halide	cpd:C01322	ko00480
Bromide; Br-	cpd:C01324
Hydrogen cyanide; HCN	cpd:C01326
Hydrochloric acid; HCl; Hydrogen chloride; Hydrochloride	cpd:C01327	ko04974
HO-; OH-; Hydroxide ion	cpd:C01328
Nucleoside phosphate; Nucleoside monophosphate; NMP	cpd:C01329
Sodium cation; Na+; Sodium(1+); Sodium ion	cpd:C01330	ko00680;ko02010;ko04020;ko04260;ko04713;ko04720;ko04723;ko04724;ko04725;ko04726;ko04728;ko04730;ko04740;ko04742;ko04744;ko04745;ko04911;ko04960;ko04961;ko04964;ko04970;ko04971;ko04972;ko04973;ko04974;ko04976;ko04977;ko04978;ko05031;ko05033;ko05110;ko05410;ko05412;ko05414
RCl	cpd:C01334
ROH	cpd:C01335
Aryl thiol; RSH	cpd:C01336
XDP; Xanthosine 5'-pyrophosphate	cpd:C01337
E-64; Proteinase inhibitor E 64	cpd:C01341
NH4+; Ammonia ion; Ammonium(1+)	cpd:C01342	ko00910;ko05120
Alkylmercury; RHg+; Alkylmercury ion	cpd:C01343
dIDP; 2'-Deoxyinosine-5'-diphosphate; 2'-Deoxyinosine 5'-diphosphate	cpd:C01344	ko00230
dITP; 2'-Deoxyinosine-5'-triphosphate; 2'-Deoxyinosine 5'-triphosphate	cpd:C01345	ko00230
dUDP; 2'-Deoxyuridine 5'-diphosphate	cpd:C01346	ko00240;ko01100
dXDP	cpd:C01347
dXTP	cpd:C01348
AA861; Docebenone	cpd:C01349
FADH2	cpd:C01352	ko00740
Carbonic acid; Dihydrogen carbonate; H2CO3	cpd:C01353	ko00910;ko04964;ko04966;ko04970;ko04971;ko04972;ko04976
Fructan; beta-D-Fructan	cpd:C01355	ko00051;ko04973
Lipid	cpd:C01356
NH4OH; Ammonium hydroxide	cpd:C01358	ko00910;ko04964
PQQH2; Reduced pyrroloquinoline-quinone	cpd:C01359
Ricin	cpd:C01362
X-Trp	cpd:C01365
3'-AMP; 3'-Adenylic acid; 3'-Adenosine monophosphate; Adenosine-3'-monophosphate; Adenosine 3'-phosphate; AMP 3'-phosphate	cpd:C01367	ko00230
3'-UMP; Uridine 3'-monophosphate; Uridine 3'-phosphate	cpd:C01368	ko00240
Aldose	cpd:C01370
Alkane; RH	cpd:C01371	ko00071;ko00073;ko01110
Alkene	cpd:C01372
Tacrolimus; FK506; FK 506	cpd:C01375	ko01052
Fustin; 2,3-Dihydrofisetin	cpd:C01378	ko00941
Ethylene glycol; 1,2-Ethanediol; Ethane-1,2-diol	cpd:C01380	ko00625;ko00630;ko01100;ko01120
Iodine; I2	cpd:C01382	ko05320
Maleic acid; Maleate; cis-Butenedioic acid	cpd:C01384	ko00650;ko00760;ko01120
NH2Mec; 7-Amino-4-methylcoumarin	cpd:C01386
Octane; n-Octane	cpd:C01387
Phytol	cpd:C01389
Prenol; Prenyl alcohol; 3-Methyl-2-buten-1-ol	cpd:C01390
alpha-Tubulin; C-terminal-tyrosinated alpha-Tubulin	cpd:C01392
Xylose	cpd:C01394
Arachidonyltrifluoromethane; AACOCF3	cpd:C01397
Acyloin	cpd:C01398
Agarose	cpd:C01399
Alanine; 2-Aminopropionic acid; 2-Aminopropanoic acid	cpd:C01401	ko00460
Anilide	cpd:C01402
Anisole; Methoxybenzene; Methyl phenyl ether; Phenol methyl ether	cpd:C01403
Arg-OEt	cpd:C01404
Aspirin; Acetylsalicylic acid; 2-Acetoxybenzenecarboxylic acid; Acetylsalicylate	cpd:C01405	ko04976
Benzene	cpd:C01407	ko00361;ko00362;ko01120;ko01220
Benzoin; 2-Hydroxy-1,2-diphenylethanone; Benzoin tincture	cpd:C01408
Boc-Asn; N-alpha-Boc-L-asparagine	cpd:C01410
Borneol	cpd:C01411
Butanal; Butyraldehyde	cpd:C01412	ko00650
Cadmium	cpd:C01413
Casbene	cpd:C01414	ko00904;map01062;ko01100;ko01110
Cocaine; l-Cocain; beta-Cocain	cpd:C01416	ko00960;map01064;ko01100;ko01110
Cyanate; Cyanic acid	cpd:C01417	ko00910;ko02010
Cycasin	cpd:C01418
Cys-Gly; L-Cysteinylglycine	cpd:C01419	ko00480;ko01100
Cystine; Dicysteine; alpha-Diamino-beta-dithiolactic acid	cpd:C01420
Daphnin	cpd:C01421
Gallate; Gallic acid; 3,4,5-Trihydroxybenzoic acid; 3,4,5-Trihydroxybenzoate; Pyrogallol-5-carboxylic acid	cpd:C01424	ko00627;map01061;ko01120
Glutamyl-glutamic acid; L-alpha-Glutamyl-L-glutamic acid; Glu-Glu	cpd:C01425
Lactate; Lactic acid; 2-Hydroxypropanoic acid; 2-Hydroxypropionic acid	cpd:C01432
Loganin	cpd:C01433	ko00902;map01062;ko01100;ko01110
Methane	cpd:C01438	ko00680;ko00910;ko01100;ko01120;ko01220;ko04974
Neamine; Neomycin A	cpd:C01441	ko00524;ko01110
Ouabain; G-Strophanthin	cpd:C01443	ko04976
Oxamate; Oxamic acid; Oxalic monoamide	cpd:C01444
Poly(G)	cpd:C01445
Questin	cpd:C01448
Queuine; Base Q	cpd:C01449
Ketone; R-CO-R'	cpd:C01450	ko00073;ko01110
Salicin; Salicoside	cpd:C01451	ko00010;map01061;ko02060
Sorbose; DL-Sorbose; xylo-Hexulose	cpd:C01452	ko02060
Tacrine	cpd:C01453
Toluate; p-Toluate; p-Toluic acid; 4-Methylbenzoic acid; Toluenecarboxylic acid; Crithminic acid	cpd:C01454	ko00622;ko01100;ko01120;ko01220
Toluene; Methylbenzene; Toluol	cpd:C01455	ko00623;ko01100;ko01120;ko01220
Tropate; Tropic acid; alpha-(Hydroxymethyl)phenylacetic acid	cpd:C01456	ko00960;map01064;ko01110
Tylosin	cpd:C01457	ko00522;ko01052;ko01110
Tyr-OEt	cpd:C01458
Vitexin; Apigenin 8-C-glucoside	cpd:C01460	ko00941;ko00944
Xanthan; Xanthene	cpd:C01464
3-Cresol; m-Cresol; 3-Hydroxytoluene	cpd:C01467	ko00623;ko01120;ko01220
4-Cresol; p-Cresol; 4-Hydroxytoluene; 4-Methylphenol	cpd:C01468	ko00623;ko00633;ko01100;ko01120;ko01220;ko04974
ADP-sugar	cpd:C01469
Acacetin; 5,7-Dihydroxy-4'-methoxyflavone; 4'-Methoxy-5,7-dihydroxyflavone	cpd:C01470	ko00944
Acrolein; Acrylaldehyde; Acrylic aldehyde; Propenal	cpd:C01471	ko00982
Alizarin; Dihydroxyanthraquinone; 1,2-Dihydroxyanthraquinone; Dihydroxy-9,10-anthracenedione	cpd:C01474
Apigenin; 4',5,7-Trihydroxyflavone; 5,7,4'-Trihydroxyflavone	cpd:C01477	ko00941;ko00943;ko00944;map01061;ko01100;ko01110
Arsenic acid; Orthoarsenic acid	cpd:C01478
Atropine; dl-Hyoscyamine	cpd:C01479	ko00960;ko01110
Caffeate; Caffeic acid; 3,4-Dihydroxycinnamic acid	cpd:C01481
Chalcone; Benzylideneacetophenone; 1,3-Diphenyl-2-propen-1-one	cpd:C01484
Chloric acid; Chlorate	cpd:C01485
Chlorous acid; Chlorite	cpd:C01486
D-Allose	cpd:C01487	ko02010
D-Apiose	cpd:C01488
D-Iditol	cpd:C01489
Dermatan; Dermatan L-iduronate	cpd:C01490	ko00532;ko01100
Factor H; Complement factor H	cpd:C01491
Farnesol	cpd:C01493	ko00981;ko01110
Ferulate; Ferulic acid; 4-Hydroxy-3-methoxycinnamic acid; 3-Methoxy-4-hydroxy-trans-cinnamate	cpd:C01494	ko00940;map01061;ko01100;ko01110
Flavonol	cpd:C01495	map01060
Fructose; arabino-Hexulose	cpd:C01496
Gelatine; Gelatin	cpd:C01498	ko05146
Geranial; trans-Citral	cpd:C01499	ko00281;map01062;ko01110
Geraniol	cpd:C01500	ko00281;ko00902;map01060;map01062;map01066;ko01100;ko01110
Glucagon	cpd:C01501	ko04080
o-Methoxyphenol; Guaiacol; Catechol monomethyl ether	cpd:C01502
Indanone; Hydrindone; 1-Indanone; 1H-Inden-1-one, 2,3-dihydro-	cpd:C01504	ko00624;ko01120
Kallidin; Lysylbradykinin; Lysyl-bradykinin	cpd:C01505
L-Glycol	cpd:C01506
L-Iditol	cpd:C01507
L-Lyxose	cpd:C01508	ko00040
L-Xylose; L-Xylofuranose	cpd:C01510
Loganate; Loganic acid	cpd:C01512	ko00902;ko01110
Lupinate; Lupinic acid; 3-[N6-(4-Hydroxyisopentenyl)adeninyl]-L-alanine; (S)-2-Amino-3-{[(E)-4-hydroxy-3-methylbut-2-enylamino]purin-9-yl}propanoic acid	cpd:C01513	ko00908
Luteolin; 3',4',5,7-Tetrahydroxyflavone; 5,7,3',4'-Tetrahydroxyflavone	cpd:C01514	ko00941;ko00944;ko01100;ko01110
Morphine	cpd:C01516	ko00950;ko00982;map01063;ko01100;ko01110;ko04080
Naproxen	cpd:C01517
Nigerose; Sakebiose; 3-O-alpha-D-Glucopyranosyl-D-glucose	cpd:C01518
Pachyman	cpd:C01520
Pregnane; 5beta-Pregnane	cpd:C01523
R'C(R)SH	cpd:C01525
Ricinine	cpd:C01526
Scopolin	cpd:C01527	ko00940;map01061;ko01110
Hydrogen selenide; Selenide	cpd:C01528	ko00450;ko01100
Selenium	cpd:C01529
Octadecanoic acid; Stearate; Stearic acid	cpd:C01530	ko00061;ko01040;map01060;ko04745
Sulindac	cpd:C01531
Syringin; Eleutheroside B	cpd:C01533	ko00940
DL-Tyrosine; 3-(p-Hydroxyphenyl)alanine; 2-Amino-3-(p-hydroxyphenyl)propionic acid; Tyrosine	cpd:C01536
Urethane; Ethyl carbamate	cpd:C01537
Viomycin	cpd:C01540	ko01054
Warfarin	cpd:C01541
o-Cresol; 2-Hydroxytoluene; o-Methylphenol	cpd:C01542	ko00623;ko01100;ko01120;ko01220
1-Octanal; 1-Caprylaldehyde; 1-Octylaldehyde; 1-Octaldehyde	cpd:C01545
2-Furoate; 2-Furoic acid; 2-Furancarboxylic acid; Pyromucic acid	cpd:C01546
ADP-aldose	cpd:C01547
Acetylene; Ethyne	cpd:C01548	ko00625;ko01120
Agaritine	cpd:C01550
Allantoin; 5-Ureidohydantoin; Glyoxyldiureide	cpd:C01551
Amastatin	cpd:C01552
Amsacrine; mAMSA; 4'-(9-Acridinylamino)-3'-methoxymethanesulfonanilide	cpd:C01553
5alpha-Androstane	cpd:C01554
Apramycin	cpd:C01555
Bergapten; 5-Methoxypsoralen; O-Methylbergaptol; 5-Methoxyfuranocoumarin	cpd:C01557	map01061;ko01110
Bile salt; Bile acid	cpd:C01558	ko04975;ko04977;ko05111
Butirosin	cpd:C01559
Calcidiol; 25-Hydroxyvitamin D3; Calcifediol; Calcifediol anhydrous	cpd:C01561	ko00100;ko01100;ko05152
Calycosin	cpd:C01562	ko00943;ko01110
Carbamate; Carbamic acid; Aminoformic acid	cpd:C01563	ko00240;ko00910
Cetraxate	cpd:C01564
Cyanamide; Carbodiimide	cpd:C01566	ko00791;ko01120
Cytomycin	cpd:C01567
D-Apiitol; 3-(Hydroxymethyl)erythritol	cpd:C01569
D-Leucine; D-2-Amino-4-methylvaleric acid	cpd:C01570
Decanoic acid; Decanoate; Decylic acid; n-Capric acid	cpd:C01571	ko00061
Digallate; Digallic acid	cpd:C01572
Peptide diphthine; Diphthine; EF-2 diphthine; Elongation factor 2 diphthine	cpd:C01573
Dynorphin; Dynorphin A	cpd:C01574	ko04080
Ephedrine; (-)-Ephedrine; L-Ephedrine	cpd:C01575	ko00360;map01063;ko01100
Etoposide; VP-16	cpd:C01576	ko04976
Flavonoid	cpd:C01579
GDPhexose	cpd:C01581
Galactose	cpd:C01582
Hexanoic acid; Hexanoate; Hexylic acid; n-Caproic acid	cpd:C01585
Hippurate; Hippuric acid; N-Benzoylglycine; Benzoylaminoacetic acid	cpd:C01586	ko00360
Ibuprofen	cpd:C01588
Imidazole; Glyoxaline; 1,3-Diazole	cpd:C01589
Kievitone	cpd:C01590
Leupeptin	cpd:C01591
Licodione	cpd:C01592
Limonoate	cpd:C01593
Linamarin; Phaseolunatin	cpd:C01594	ko00460;ko01110
Linoleate; Linoleic acid; (9Z,12Z)-Octadecadienoic acid; 9-cis,12-cis-Octadecadienoate; 9-cis,12-cis-Octadecadienoic acid	cpd:C01595	ko00591;ko01040;map01060;ko01100
Maleamate; Maleamic acid	cpd:C01596	ko00760;ko01120
Melatonin; N-Acetyl-5-methoxytryptamine	cpd:C01598	ko00380;ko01100;ko04080;ko04713
NDP-aldose	cpd:C01599
NDP-hexose	cpd:C01600
Nonanoic acid; Nonanoate; Pelargonic acid	cpd:C01601
Ornithine; 2,5-Diaminovaleric acid; 2,5-Diaminopentanoic acid; 2,5-Diaminopentanoate	cpd:C01602
Phlorizin; Phlorhizin; Phloridzin	cpd:C01604
Phthalate; o-Phthalic acid; 1,2-Benzenedicarboxylic acid	cpd:C01606	ko00624;ko01100;ko01120;ko02010
Phytanate; Phytanic acid; 3,7,11,15-Tetramethylhexadecanoic acid	cpd:C01607
Piroxicam	cpd:C01608
Protamine	cpd:C01609
Puromycin	cpd:C01610	ko00231;ko01110
Secondary alcohol; R-CHOH-R'	cpd:C01612	ko00073;ko01110
Stachyose	cpd:C01613	ko00052
Sulfamate; Sulfamic acid; Amidosulfuric acid; Sulfamidic acid; Aminosulfonic acid	cpd:C01614
Sulfinate; Sulfinic acid	cpd:C01615
Tauropine; N2-(D-1-Carboxyethyl)taurine	cpd:C01616
Taxifolin; Dihydroquercetin; (+)-Dihydroquercetin; (+)-Taxifolin; trans-Dihydroquercetin	cpd:C01617	ko00941;map01061;ko01100;ko01110
Testolate	cpd:C01618
Thiorphan	cpd:C01619
Threonate; L-Threonate; (2R,3S)-2,3,4-Trihydroxybutanoic acid	cpd:C01620	ko00053
Tolrestat	cpd:C01621
UDP-apiose; UDP-D-apiose	cpd:C01623	ko00520
Vermelone; 3,4-Dihydro-3,8-dihydroxy-1(2H)-naphthalenone	cpd:C01624
Vicianose; O-alpha-L-Arabinopyranosyl-(1-6)-D-glucopyranose	cpd:C01625
Vindoline	cpd:C01626	ko00901;map01063
Vitamin K	cpd:C01628	map01060
Wax ester	cpd:C01629	ko00073
Xylobiose	cpd:C01630
N-Carbobenzoxyglycylproline; Z-Gly-Pro; Z-Gly-Pro-OH	cpd:C01632
1-Decanol; n-Decanol; Decyl alcohol	cpd:C01633
tRNA(Ala)	cpd:C01635
tRNA(Arg)	cpd:C01636
tRNA(Asn)	cpd:C01637
tRNA(Asp)	cpd:C01638
tRNA(Cys)	cpd:C01639
tRNA(Gln)	cpd:C01640
tRNA(Glu)	cpd:C01641
tRNA(Gly)	cpd:C01642
tRNA(His)	cpd:C01643
tRNA(Ile)	cpd:C01644
tRNA(Leu)	cpd:C01645
tRNA(Lys)	cpd:C01646
tRNA(Met)	cpd:C01647	ko03013
tRNA(Phe)	cpd:C01648
tRNA(Pro)	cpd:C01649
tRNA(Ser)	cpd:C01650
tRNA(Thr)	cpd:C01651
tRNA(Trp)	cpd:C01652
tRNA(Val)	cpd:C01653
1,6-Mannan	cpd:C01654
2-AminoAMP	cpd:C01655
3-Oxo acid; 3-Keto acid	cpd:C01656
Ac-Tyr-OEt; N-Acetyl-L-tyrosine ethyl ester; Ethyl N-alpha-acetyl-tyrosinate	cpd:C01657
Acid amide	cpd:C01658
Acrylamide; 2-Propenamide	cpd:C01659	ko00643;ko01120
Doxorubicin; Adriamycin	cpd:C01661	ko01057;ko01110
Alkylamide	cpd:C01663
Alkylamine	cpd:C01664
Bacitracin	cpd:C01667	ko00472;ko02010;ko02020
Bz-Arg-OEt	cpd:C01670
Cadaverine; 1,5-Pentanediamine; 1,5-Diaminopentane; Pentamethylenediamine	cpd:C01672	ko00310;ko00480;ko00960;map01060;map01064;ko01100;ko01110;ko04974
Calcitriol; 1-alpha-25-Dihydroxyvitamin D3	cpd:C01673	ko00100;ko01100;ko04961;ko04978;ko05152
Chitobiose; Diacetylchitobiose; N,N'-Diacetylchitobiose	cpd:C01674	ko00520;ko01110
Cilastatin	cpd:C01675
Coformycin	cpd:C01677
Cysteamine; 2-Aminoethanethiol; beta-Aminoethanethiol; beta-Mercaptoethylamine; Mercaptamine; Thioethanolamine	cpd:C01678	ko00430;ko01100
D-Fuconate	cpd:C01680	ko00051
Nopaline; D-Nopaline; N2-(D-1,3-Dicarboxypropyl)-L-arginine; N-[(1S)-4-Carbamimidamido-1-carboxybutyl]-D-glutamic acid	cpd:C01682	ko00330;ko02010
Ornaline; Nopalinic acid	cpd:C01683
D-Rhamnose; 6-Deoxy-D-mannose; D-Mannomethylose	cpd:C01684	ko02010
D-Ribonate; D-Ribonic acid	cpd:C01685
Tylosin B; Desmycosin	cpd:C01687
Destomysin; Destomycin A	cpd:C01688
Diclofenac	cpd:C01690
Diflunisal	cpd:C01691
Disulfiram; Tetraethylthiuram disulfide	cpd:C01692
L-Dopachrome; 2-L-Carboxy-2,3-dihydroindole-5,6-quinone	cpd:C01693	ko00350;ko01100
Ergosterol; Provitamin D2	cpd:C01694	ko00100;ko01100
Ferredoxin	cpd:C01695	ko00910
Galactitol; Dulcitol; Dulcose	cpd:C01697	ko00052;ko01100;ko02060
Galactogen	cpd:C01698
Gibberellin A3; Gibberellic acid; Gibberellin	cpd:C01699	ko00904
Globomycin	cpd:C01700
(-)-Glyceollin I; Glyceollin	cpd:C01701	ko00943
Glycogenin	cpd:C01702
Glyphosate	cpd:C01705
Haloalkene	cpd:C01706
Hemiacetal	cpd:C01707
Hemoglobin	cpd:C01708	ko00860
Hesperetin; 3',5,7-Trihydroxy-4'-methoxyflavanone	cpd:C01709	ko00941
Indan-1-ol	cpd:C01710
Inulobiose; 1-O-beta-D-Fructo-furanosyl-D-fructose	cpd:C01711
(9E)-Octadecenoic acid; 9-Octadecenoic acid, (E)-; (E)-Oleic acid; D9-trans-Octadecenoic acid; 9-trans-Octadecenoic acid; trans-D9-Octadecenoic acid; trans-9-Octadecenoic acid; trans-Elaidic acid; trans-Oleic acid; Elaidic acid; Acide elaidique; Elaidinsaure	cpd:C01712
Isovitexin; Saponaretin; Apigenin-6-C-glucoside; 6-C-Glucosylapigenin; Apigenin 6-C-glucoside	cpd:C01714	ko00944
Kallikrein; Kininogenase; Kininogenin	cpd:C01715
Ketoprofen	cpd:C01716
4-Hydroxy-2-quinolinecarboxylic acid; Kynurenic acid; Kynurenate	cpd:C01717	ko00380;ko01100
Kynurenine; 3-Anthraniloylalanine	cpd:C01718
L-Fructose; L-arabino-Hexulose	cpd:C01719
L-Fuconate	cpd:C01720
L-Fuculose; 6-Deoxy-L-tagatose	cpd:C01721	ko00051
L-Glucitol; L-Sorbitol; D-Gulitol	cpd:C01722
Lactenocin; Demycarosylmacrocin	cpd:C01723
Lanosterol; 4,4',14alpha-Trimethyl-5alpha-cholesta-8,24-dien-3beta-ol	cpd:C01724	ko00100;ko01100;ko01110
Levanbiose	cpd:C01725
D-Lombricine	cpd:C01726	ko00260
Lumichrome; 7,8-Dimethylalloxazine	cpd:C01727	ko00740
Mannobiose	cpd:C01728
(+)-Medicarpin; 3-Hydroxy-9-methoxypterocarpan	cpd:C01729
Mercury mercaptide	cpd:C01731
Mesaconate; 2-Methylfumarate; Mesaconic acid; Methylfumaric acid; (E)-2-Methyl-2-butenedioic acid	cpd:C01732	ko00660;ko01100
Methionine; 2-Amino-4-(methylthio)butyric acid	cpd:C01733
Morphinone	cpd:C01735	ko00950;ko01110
Nebularine; Purine riboside; N-D-Ribosylpurine	cpd:C01736
Neomycin B; Fradiomycin B; Framycetin	cpd:C01737	ko00524;ko01110
Nocardicin E	cpd:C01739
Octylamine; N-Octylamine; Monoctylamine	cpd:C01740
Palatinose; Isomaltulose; 6-O-alpha-D-Glucopyranosyl-D-fructofuranose	cpd:C01742
Paromamine; Neomycin D	cpd:C01743	ko00524;ko01110
Phloretate; Phloretic acid; 3-(4-Hydroxyphenyl)propionic acid	cpd:C01744
Pinosylvin; 3,5-Stilbenediol	cpd:C01745	ko00945;ko01110
Piperidine; Azacyclohexane; Hexahydropyridine	cpd:C01746	ko00960;ko04974
Psychosine; Galactosylsphingosine; O-Galactosylsphingosine	cpd:C01747	ko00600
Pyocyanine; Reduced pyocyanine	cpd:C01748
Quercitrin; Quercetin 3-L-rhamnoside; Quercetin 3-O-alpha-L-rhamnopyranoside	cpd:C01750	ko00944
Resorcinol; Resorcin; 1,3-Benzenediol; 1,3-Dihydroxybenzene; m-Hydroquinone	cpd:C01751	ko00361;ko01120
Scopoletin	cpd:C01752	ko00940;map01061
beta-Sitosterol; Sitosterol	cpd:C01753	ko00100;map01060;map01062;ko01110
Spiramycin	cpd:C01754
Thiocyanate; Thiocyanic acid	cpd:C01755
Thiopurine	cpd:C01756
Triacetate; 3,5-Dioxo-hexanoic acid	cpd:C01757
Ribostamycin; Vistamycin	cpd:C01759	ko00524;ko01110
(6S,9R)-Vomifoliol; (6S,9R)-6-Hydroxy-3-oxo-alpha-ionol	cpd:C01760
Vomilenine	cpd:C01761	ko00901;ko01110
Xanthosine	cpd:C01762	ko00230;ko00232;map01065;ko01100;ko01110
tRNA containing uridine at position 54; tRNA UpsiC	cpd:C01764
(+)-Borneol; d-Borneol; Borneocamphor; endo-2-Bornanol; Sumatra camphor; (1R,2S,4R)-(+)-Borneol	cpd:C01765
(-)-Borneol; L-Borneol; (1S,2R,4S)-(-)-Borneol; Linderol	cpd:C01766
(-)-Carvone; (4R)-Carvone	cpd:C01767	ko00902;ko00903
(Alginate)n; (Alginate)n+1; Alginate; Alginic acid	cpd:C01768	ko00051
(S)-Acetoin; (S)-2-Acetoin	cpd:C01769	ko00650
gamma-Butyrolactone; 1,4-Lactone	cpd:C01770
2-Butenoate; 2-Butenoic acid; Crotonic acid; 3-Methylacrylic acid	cpd:C01771
trans-2-Hydroxycinnamate; trans-2-Hydroxycinnamic acid; 2-Hydroxycinnamate; 2-Coumaric acid; o-Coumaric acid; 2-Coumarate	cpd:C01772	ko00360;ko00940;ko01110;ko01120
Actinomycin	cpd:C01775
Aculeacin A	cpd:C01776
Acylcholine; Choline ester	cpd:C01777
Albendazole	cpd:C01779
Aldosterone; 11beta,21-Dihydroxy-3,20-dioxo-4-pregnen-18-al	cpd:C01780	ko00140;ko01100;ko04960;map07225
Arene oxide	cpd:C01782
Arylmercury	cpd:C01783
Benzamidine; Benzenecarboxamidine	cpd:C01784
Benzenediol	cpd:C01785
CDP-abequose; CDP-alpha-D-abequose	cpd:C01788	ko00520
Campesterol	cpd:C01789	ko00100;ko00905;map01060;map01062;map01070;ko01100;ko01110
Capreomycin	cpd:C01790
Chlordecone; Kepone	cpd:C01792
Chlorophyll	cpd:C01793
Choloyl-CoA; 3alpha,7alpha,12alpha-Trihydroxy-5beta-cholanoyl-CoA; 3alpha,7alpha,12alpha-Trihydroxy-5beta-cholan-24-one-CoA	cpd:C01794	ko00120;ko01100
Columbamine	cpd:C01795	ko00950;map01063;ko01110
D-Erythrose	cpd:C01796
D-Glucoside	cpd:C01798	ko00500
D-Norvaline; D-2-Aminovaleric acid; D-2-Aminopentanoic acid	cpd:C01799
Deazaflavin; 5-Deazaflavin	cpd:C01800
Deoxyribose; 2-Deoxy-D-erythro-pentose; Thyminose; 2-Deoxy-D-ribose	cpd:C01801	ko00030
Desmosterol; 24-Dehydrocholesterol; Cholesta-5,24-dien-3beta-ol	cpd:C01802	ko00100;ko01100
Discadenine; 3-(3-Amino-3-carboxypropyl)-N6-(delta2-isopentenyl)-adenine	cpd:C01804	ko00908;ko01110
GTP-gamma-S	cpd:C01806
Glucomannan; Glucomannoglycan	cpd:C01810
Haloacetate	cpd:C01812
Haloalcohol	cpd:C01813
Haloperidol	cpd:C01814
Heptadecane	cpd:C01816
Homocystine; 4,4'-Dithiobis(2-aminobutyric acid)	cpd:C01817	ko00270
Hyponitrite; Hyponitrous acid	cpd:C01818
Indoleamine; Indolamine	cpd:C01819
Isoorientin; Homoorientin	cpd:C01821
Kanamycin A	cpd:C01822
Kanamycin C	cpd:C01823
L-Galactose	cpd:C01825	ko00053;ko01100;ko01110
L-Norvaline; L-2-Aminovaleric acid; L-2-Aminopentanoic acid; (S)-2-Aminopentanoic acid	cpd:C01826
Thyroxine; Levothyroxin; L-Thyroxine; O-(4-Hydroxy-3,5-diidophenyl)-3,5-diiodo-L-tyrosine; 3,5,3'5'-Tetraiodo-L-thyronine; T4	cpd:C01829	ko00350;ko01100;ko04080;ko04976;ko05320
Lauroyl-CoA; Lauroyl coenzyme A; Dodecanoyl-CoA	cpd:C01832	ko00062;ko00071;ko01100
Leu-Gly-Pro	cpd:C01833
Lipoprotein	cpd:C01834	ko02010
Maltotriose; Amylotriose	cpd:C01835	ko02010;ko04973
Neurotensin	cpd:C01836	ko04080
Nitroethane	cpd:C01837
Octadecanal	cpd:C01838
Orsellinate; o-Orsellinic acid; 2,4-Dihydroxy-6-methylbenzoic acid; 2,4-Dihydroxy-6-methylbenzoate; 4,6-Dihydroxy-o-toluic acid	cpd:C01839
Pentalenene	cpd:C01841	ko00909
Pentanamide; Valeramide	cpd:C01842
Polyproline	cpd:C01843
Pravastatin	cpd:C01844	ko04976
Propan-2-ol; 2-Propanol; Isopropanol; Isopropyl alcohol	cpd:C01845	ko00640
Reduced FMN; FMNH2	cpd:C01847	ko00524;ko00740;ko01057;ko01100
Rifamycin B	cpd:C01848	ko01051;ko01052;ko01110
Rifamycin O	cpd:C01849
Rosmarinate; Rosmarinic acid	cpd:C01850	ko00350
Scopolamine; (-)-Hyoscine	cpd:C01851	ko00960;map01064;ko01100;ko01110
Secologanin; (-)-Secologanin	cpd:C01852	ko00901;ko00902;ko00950;map01060;map01062;map01063;map01066;ko01100;ko01110
Stipitatate; Stipitatic acid; 3,6-Dihydroxy-5-oxo-1,3,6-cycloheptatriene-1-carboxylic acid	cpd:C01853
Streptamine	cpd:C01854
Taxiphyllin; (R)-4-Hydroxymandelonitrile beta-D-glucoside	cpd:C01855
Thioacetate; Thioacetic acid	cpd:C01857
Trichodiene	cpd:C01860	ko00909
Trithionate; (O3S.S.SO3)2-	cpd:C01861	ko00920
Xanthoaphin; Xanthoaphin fb	cpd:C01863
Xanthotoxin; Methoxsalen; O-Methylxanthotoxol; 8-Methoxypsoralen; 8-Methoxyfuranocoumarin	cpd:C01864
Zopolrestat	cpd:C01865
beta-Lactam	cpd:C01866
tau-Protein	cpd:C01867
(+)-Sabinone	cpd:C01868
(-)-Sympatol; (-)-Synephrine	cpd:C01869
Vicianin; (R)-Vicianin	cpd:C01870
1,4-Dithiane	cpd:C01871
1-Haloalkane	cpd:C01872
2-Iodophenol	cpd:C01874
2-Undecanone; Undecan-2-one; Methyl nonyl ketone; 2-Hendecanone	cpd:C01875
3-Oxosteroid	cpd:C01876
4-Oxoproline; 4-Oxo-L-proline	cpd:C01877	ko00330
Pidolic acid; 5-Oxoproline; Pyroglutamic acid; 5-Pyrrolidone-2-carboxylic acid; Pyroglutamate; 5-Oxo-L-proline; L-Pyroglutamic acid; L-5-Pyrrolidone-2-carboxylic acid	cpd:C01879	ko00480
epsilon-Caprolactone; 6-Hexanolide; 1-Oxa-2-oxocycloheptane; 2-Oxepanone; Hexano-6-lactone	cpd:C01880	ko00930;ko01120
7-Oxosteroid	cpd:C01881
ADP-D-ribose	cpd:C01882
Acetic ester; Acetyl ester	cpd:C01883
Acyldolichol	cpd:C01884
1-Acylglycerol; Glyceride; Monoglyceride; Monoacylglycerol; 1-Monoacylglycerol	cpd:C01885	ko00561;ko01100;ko04975;ko04977
Alkylnitrile	cpd:C01887
Aminoacetone; 1-Amino-2-propanone	cpd:C01888	ko00260
Arabinoxylan	cpd:C01889
Arylalkylamine; Aralkylamine	cpd:C01890
Asparagusate; Asparagusic acid	cpd:C01892
Biotin amide	cpd:C01893
Biotinyl-CoA	cpd:C01894	ko00780
Bleomycin B2	cpd:C01895	ko01054
Camptothecin	cpd:C01897	map01063;ko01110;map07042
Cellodextrin	cpd:C01898
Cucurbitacin	cpd:C01901
Cycloartenol; 9beta,19-Cyclo-24-lanosten-3beta-ol	cpd:C01902	ko00100;map01060;map01062;map01070;ko01100;ko01110
D-Arabitol; D-Arabinitol; D-Arabinol; D-Lyxitol	cpd:C01904	ko00040
D-Asparagine	cpd:C01905
D-Hamamelose	cpd:C01906
Daunorubicin; Daunomycin	cpd:C01907	ko01057;ko01110
Dethiobiotin; Desthiobiotin	cpd:C01909	ko00780;ko01100
Dinucleotide	cpd:C01910
Erythromycin; Erythromycin A; Abomacetin	cpd:C01912	ko00522;ko01052;ko01110
Ferrocyanide; Hexacyanoferrate(II)	cpd:C01913
Galactolipid	cpd:C01915
Gentamicin A	cpd:C01917
Gentamicin C	cpd:C01918
Geranoyl-CoA; cis-Geranyl-CoA	cpd:C01920	ko00281;ko01110
Glycocholate; Glycocholic acid; 3alpha,7alpha,12alpha-Trihydroxy-5beta-cholan-24-oylglycine	cpd:C01921	ko00120;ko00121;ko01100;ko04976
Heteroglycan; Heteropolysaccharide	cpd:C01923
Homoarginine; L-Homoarginine	cpd:C01924
Hygromycin B; Antibiotic A-396-II	cpd:C01925
Indomethacin; Indometacin	cpd:C01926
Isoflavanone	cpd:C01927
Ketoaldehyde	cpd:C01928
L-Histidinal	cpd:C01929	ko00340;ko01100;ko01110
L-Lysinamide	cpd:C01930
L-Lysyl-tRNA; L-Lysyl-tRNA(Lys)	cpd:C01931	ko00970
L-Norleucine; L-Aminohexanoic acid; L-Aminohexanoate; L-2-Aminohexanoic acid; L-2-Aminohexanoate; (S)-2-Aminohexanoic acid	cpd:C01933
L-Rhamnonate; 6-Deoxy-L-mannonic acid	cpd:C01934	ko00051
Maltodextrin; Maltodextrin(n); Maltodextrin(n-2); n+2 Maltodextrin; Linear maltodextrin	cpd:C01935	ko00500;ko02010
Maltohexaose	cpd:C01936
Methotrexate	cpd:C01937	ko04976
Naphthazarin; 5,8-Dihydroxy-1,4-naphthoquinone	cpd:C01938
Nocardicin A	cpd:C01941	map07012
Nonanoyl-CoA	cpd:C01942
Obtusifoliol; 4alpha,14alpha-Dimethyl-5alpha-ergosta-8,24(28)-dien-3beta-ol; 4alpha,14alpha-Dimethyl-24-methylene-5alpha-cholesta-8-en-3beta-ol	cpd:C01943	ko00100;ko01100;ko01110
Octanoyl-CoA	cpd:C01944	ko00062;ko00071;ko01100
Okadaic acid	cpd:C01945
Oleandomycin; Amimycin; Landomycin; Matromycin; Romicil	cpd:C01946	ko00522;ko01052;ko01110
Pentadecanal	cpd:C01948
Pentan-2-one; 2-Pentanone; Methyl propyl ketone	cpd:C01949
Picolinamide	cpd:C01950
Piperitenone	cpd:C01951
Polyarginine	cpd:C01952
Pregnenolone; 5-Pregnen-3beta-ol-20-one; 3beta-Hydroxypregn-5-en-20-one	cpd:C01953	ko00140;ko01100
Pyrazinamide; Pyrazinoic acid amide	cpd:C01956
Secologanate	cpd:C01957	ko00902;ko01110
Steryl ester; Sterol ester	cpd:C01958
Taurocyamine	cpd:C01959	ko00430
Tetrapeptide	cpd:C01960
Thalassemine; L-Thalassemine	cpd:C01961
Thiocysteine; S-Mercapto-L-cysteine	cpd:C01962	ko00270
Tolylacetate; p-Cresyl acetate; p-Tolyacetate	cpd:C01963
Tos-Ph-CH2Cl	cpd:C01964
Trimethoprim	cpd:C01965
Ubiquinone-9; Ubiquinone-45; Coenzyme Q(9)	cpd:C01967	ko00130
Undecaprenol	cpd:C01968
Xanthommatin	cpd:C01969
beta-Lactose; beta-D-Lactose	cpd:C01970
beta-Maltose	cpd:C01971
m7G(5')pppAm	cpd:C01972
tRNA guanine	cpd:C01977
tRNA queuine	cpd:C01978
(R)-Mandelate; (R)-2-Hydroxy-2-phenylacetic acid; (R)-2-Hydroxy-2-phenylacetate; (R)-Mandelic acid	cpd:C01983	ko00627;ko01120
(S)-Mandelate; (S)-2-Hydroxy-2-phenylacetic acid; (S)-2-Hydroxy-2-phenylacetate; (S)-Mandelic acid	cpd:C01984	ko00627;ko01120
11-Oxosteroid	cpd:C01985
16-Oxosteroid	cpd:C01986
2-Aminophenol; 2-Hydroxyaniline; 2-Aminobenzenol; o-Aminophenol	cpd:C01987	ko00380;ko00627;ko01120
2-Nitrophenol; o-Nitrophenol	cpd:C01988
3-Ethylmalate	cpd:C01989	ko00630
3-Oxalomalate; 3-Oxalomalic acid	cpd:C01990	ko00630
4-Hydroxyacid; 4-Hydroxyalkanoic acid; 4-Hydroxycarboxylic acid	cpd:C01991
5'-Oxoinosine; 5'-Dehydroinosine	cpd:C01993
Acetone oxime; Acetoxime	cpd:C01995
Acetylcholine; O-Acetylcholine	cpd:C01996	ko00564;ko04080;ko04721;ko04725;ko04810;ko04911;ko04970;ko04971;ko04972;ko04976;ko05033
Histone N6-acetyl-L-lysine; Acetylhistone	cpd:C01997
Acrylonitrile; Propenenitrile; Vinyl cyanide	cpd:C01998	ko00643;ko01120
Alkyl sulfate	cpd:C02000
Allyl alcohol; 2-Propen-1-ol	cpd:C02001
C3a anaphylatoxin	cpd:C02002	ko04080
Anthocyanidin	cpd:C02003
Aristolochene; (+)-Aristolochene	cpd:C02004	ko00909;map01062;ko01100;ko01110
Aspulvinone E; (5Z)-4-Hydroxy-3-(4-hydroxyphenyl)-5-[(4-hydroxyphenyl)methylene]-2(5H)-furanone	cpd:C02006
Aspulvinone G	cpd:C02007
Aspulvinone H	cpd:C02008
Benzimidazole	cpd:C02009
Blasticidin S	cpd:C02010
Catecholamine	cpd:C02012
Cellotetraose	cpd:C02013	ko00500
CoA-disulfide	cpd:C02015
Corticotropin; Adrenocorticotropic hormone; ACTH	cpd:C02017	ko04080
Cyanopyrazine; 2-Cyanopyrazine	cpd:C02018
Cyclopentanol; Cyclopentyl alcohol	cpd:C02020
Cytochrome c1	cpd:C02021
D-Erythrulose; D-glycero-Tetrulose	cpd:C02022
D-Galactoside	cpd:C02023
D-Mannuronate; D-Mannuronic acid	cpd:C02024
Deoxycytosine; 2'-Deoxycytosine	cpd:C02026
Deoxylimonate; Deoxylimonic acid	cpd:C02027
Dicarboxylate; Dicarboxylic acid	cpd:C02028
Dihydrozeatin; 2-Methyl-4-(1H-purin-6-ylamino)butan-1-ol; N6-(4-Hydroxyisopentanyl)adenine	cpd:C02029	ko00908;ko04075
Farnesoyl-CoA	cpd:C02030
G(5')pppR-RNA; G(5')pppPur-mRNA	cpd:C02031
Gentamicin C2	cpd:C02033
Gibberellin A19; Gibberellin 19	cpd:C02034	ko00904
Gibberellin A20; Gibberellin 20	cpd:C02035	ko00904;ko01100;ko01110
Glycylglycine; N-Glycylglycine	cpd:C02037
Glycylpeptide	cpd:C02038
Hydroxyindole; 4-Hydroxyindole	cpd:C02040
Eicosanoyl-CoA; Icosanoyl-CoA; Arachidoyl-CoA	cpd:C02041	ko01040
Indolelactate	cpd:C02043	ko00380
L-Erythrulose; L-glycero-Tetrulose	cpd:C02045
L-Hyoscyamine; L-Tropine tropate; Daturine; Duboisine	cpd:C02046	ko00960;map01064;ko01100;ko01110
L-Leucyl-tRNA; L-Leucyl-tRNA(Leu)	cpd:C02047	ko00970
Laminaribiose; Laminariaceae; 3-beta-D-Glucosyl-D-glucose	cpd:C02048
Limit dextrin; alpha- and beta-Limit dextrin	cpd:C02049	ko04973
Linoleoyl-CoA; (9Z,12Z)-Octadecadienoyl-CoA	cpd:C02050	ko01040
Lipoylprotein; H-Protein-lipoyllysine	cpd:C02051	ko00260
Maltotetraose	cpd:C02052
N-Acylglycine	cpd:C02055
Peptidyl-tRNA	cpd:C02056
Phenylalanine; DL-Phenylalanine; alpha-Amino-beta-phenylpropionic acid	cpd:C02057
Phosphoramide	cpd:C02058
Phylloquinone; Vitamin K1; Phytonadione; 2-Methyl-3-phytyl-1,4-naphthoquinone	cpd:C02059	ko00130;ko01100;ko01110;ko04977
Phytanoyl-CoA	cpd:C02060
Plastoquinone	cpd:C02061	ko00195;ko01100
Prostanoic acid	cpd:C02064
Protein alanine	cpd:C02065
Pseudotropine	cpd:C02066	ko00960
Pseudouridine	cpd:C02067	ko00240
Putidaredoxin	cpd:C02069
RNA (poly(C))	cpd:C02072
RNA(circular)	cpd:C02073
Raucaffricine; Vomilenine beta-D-glucoside	cpd:C02074	ko00901;ko01110
Retinyl ester; all-trans-Retinyl ester	cpd:C02075	ko00830;ko04977
Sedoheptulose; D-altro-Heptulose; D-Sedoheptulose; Volemulose	cpd:C02076	ko00710
Semicarbazide; Carbamoylhydrazine; Aminourea; Hydrazinecarboxamide	cpd:C02077
Spectinomycin	cpd:C02078
Staurosporine; STS	cpd:C02079
Stipitatonate	cpd:C02080
Streptonigrin	cpd:C02081
Styrene oxide; Styrene-7,8-oxide	cpd:C02083	ko00643;ko01100;ko01120
Tetrathionate; Tetrathionic acid	cpd:C02084	ko02020
Thioglucoside	cpd:C02085
Thioglycolate; Mercaptoacetic acid; Mercaptoethanoic acid; Thioglycolic acid	cpd:C02086
Tos-Arg-CH2Cl	cpd:C02087
Tos-Phe-CH2Cl; TPCK; N-Tosyl-L-phenylalanyl chloromethyl ketone	cpd:C02088
O-Acyltropine	cpd:C02089
Trypanothione; N1,N8-Bis(gamma-L-glutamyl-L-cysteinyl-glycyl)spermidine; N1,N8-Bis(glutathionyl)spermidine; Reduced trypanothione	cpd:C02090	ko00480;ko01100
(S)-Ureidoglycine	cpd:C02091	ko00230;ko01120
beta-Carotene; all-trans-beta-Carotene	cpd:C02094	ko00830;ko00906;map01060;map01062;map01070;ko01100;ko01110;ko04977
beta-D-Fucose	cpd:C02095
beta-D-Xylose	cpd:C02096
dTDP-galactose; dTDP-D-galactose	cpd:C02097
(2S)-Flavanone	cpd:C02099
(5')ppPur-mRNA	cpd:C02100
Glucomannan longer by one mannose unit	cpd:C02101
(S)-2-Haloacid	cpd:C02103
(S)-Mevalonate; (S)-Mevalonic acid; (S)-3,5-Dihydroxy-3-methylvaleric acid	cpd:C02104
(S)-Reticuline; (+)-Reticuline	cpd:C02105	ko00950;map01063;ko01100;ko01110
(S)-Scoulerine; (13aS)-5,8,13,13a-Tetrahydro-3,10-dimethoxy-6H-dibenzo[a,g]quinolizine-2,9-diol	cpd:C02106	ko00950;map01063;ko01100;ko01110
(S,S)-Tartaric acid; (S,S)-Tartrate; D-Tartrate; D-Tartaric acid; (2S,3S)-Tartaric acid; (-)-Tartaric acid	cpd:C02107
1,2-Campholide	cpd:C02108
11-cis-Retinal; 11-cis-Vitamin A aldehyde; 11-cis-Retinene	cpd:C02110	ko00830;ko01100;ko04744
2,4-Dioxo acid	cpd:C02111
2-Acylglycerol; 2-Glyceride; 2-Monoacylglycerol	cpd:C02112	ko04745
2-Methylserine	cpd:C02115
2-Nitropropane	cpd:C02116
2-Oxophytanate; 2-Oxophytanic acid	cpd:C02117
3,5-Dioxo acid	cpd:C02118
3-Acylpyruvate	cpd:C02119
3-Oxohexanoic acid; 3-Oxohexanoate	cpd:C02122
3-Propylmalate	cpd:C02123	ko00630
4-Chlorophenol; p-Chlorophenol; Parachlorophenol	cpd:C02124	ko00361;ko01100;ko01120
4-Nitroanilide	cpd:C02125
4-Nitroaniline; p-Nitroaniline; 4-Nitrobenzeneamine	cpd:C02126
5'-Phospho-DNA; DNA 5'-phosphate	cpd:C02128
5-Oxohexanoic acid; 5-Oxohexanoate; 4-Acetylbutyric acid	cpd:C02129
Acetyl-maltose; 6-O-Acetyl-alpha-D-glucopyranosyl-(1->4)-D-glucose	cpd:C02130
Acetylagmatine	cpd:C02131
Acetylpyruvate; Acetylpyruvic acid; 2,4-Dioxopentanoate	cpd:C02132
Acyl phosphate	cpd:C02133
Allocryptopine	cpd:C02134	ko00950
Angiotensin II; Angiotensin; Angiotonin; Hypertensin	cpd:C02135	ko04080;ko04270;ko04614;ko05410;ko05414;map07229
alpha-Oxo-benzeneacetic acid; Benzoylformate; Benzoylformic acid; Phenylglyoxylic acid; Phenylglyoxylate; 2-Oxo-2-phenylacetate	cpd:C02137	ko00360;ko00627;ko01120
Boc-Asn-OPhNO2	cpd:C02138
Chlorophyllide; Chlorophyllide a	cpd:C02139	ko00860;ko01100;ko01110
Corticosterone; 11beta,21-Dihydroxy-4-pregnene-3,20-dione; Kendall's compound B; Reichstein's substance H	cpd:C02140	ko00140;ko01100;ko05020
Cycloeucalenol	cpd:C02141	ko00100;ko01100;ko01110
D-Ribosyl-base; D-Ribosyl-base1; D-Ribosyl-base2	cpd:C02142
D-threo-Aldose; (2S,3R)-Aldose	cpd:C02143
Dehydropeptide	cpd:C02144
Dialkyl ketone	cpd:C02146
Dihydrolipoate; Dihydrolipoic acid; Dihydrothioctic acid	cpd:C02147
Formylpyruvate	cpd:C02150
Geissoschizine	cpd:C02151	ko00901;ko01110
Glucotropaeolin; Glucotropeolin; Benzyl glucosinolate	cpd:C02153	ko00966;ko01110;ko01210
Glyceraldehyde; 2,3-Dihydroxypropionaldehyde; 2,3-Dihydroxypropanal; Glycerose; Aldotriose	cpd:C02154
Glycyl-leucine; Glycyl-L-leucine	cpd:C02155
Hydroxysteroid	cpd:C02159
Isomaltotriose	cpd:C02160
2-Aminophenoxazin-3-one; 3-Aminophenoxazone; Isophenoxazine	cpd:C02161	ko00380
Isopimpinellin; 5,8-Dimethoxypsoralen	cpd:C02162	map01061;ko01110
L-Arginyl-tRNA(Arg); L-Arginyl-tRNA	cpd:C02163	ko00970
Leukotriene B4; (6Z,8E,10E,14Z)-(5S,12R)-5,12-Dihydroxyeicosa-6,8,10,14-tetraenoate; (6Z,8E,10E,14Z)-(5S,12R)-5,12-Dihydroxyicosa-6,8,10,14-tetraenoate; LTB4	cpd:C02165	ko00590;ko01100;ko03320;ko04080;ko04726;ko04976;map07034
Leukotriene C4; LTC4	cpd:C02166	ko00590;ko01100;ko04080;ko04664;ko04726;ko04976;ko05310
Maleylpyruvate; Maleylpyruvic acid; 3-Maleylpyruvate	cpd:C02167	ko00350;ko01100;ko01120
Mefenamic acid	cpd:C02168
Methylmalonate; Methylmalonic acid	cpd:C02170	ko00240;ko00280;ko00640
Mononucleotide	cpd:C02171
N-Acetylisatin; 1-Acetylisatin	cpd:C02172	ko00380
N-Acylmuramate	cpd:C02173
Oligophosphate	cpd:C02174
Peptidyl amide	cpd:C02179
Phenylsulfate; Phenol sulfate	cpd:C02180
Phenoxyacetate; Phenoxyacetic acid	cpd:C02181
Phloroglucinol; 1,3,5-Benzenetriol; 1,3,5-Trihydroxybenzene	cpd:C02183	ko00627;ko01120
Plastoquinol-1	cpd:C02185	ko00195;ko01100
Prolyl-peptide	cpd:C02186
Protein lysine; Peptidyl-L-lysine	cpd:C02188	ko00310
Protein serine; Protein L-serine	cpd:C02189	ko00512;ko00532;ko01100
Protoporphyrin; Protoporphyrin IX; Porphyrinogen IX	cpd:C02191	ko00860;ko01100;ko01110
Pyruvate oxime	cpd:C02193
Steryl sulfate	cpd:C02195
Tertiary amine	cpd:C02196
Testolactone	cpd:C02197
Thromboxane A2; (5Z,13E)-(15S)-9alpha,11alpha-Epoxy-15-hydroxythromboxa-5,13-dienoate; (5Z,9alpha,11alpha,13E,15S)-9,11-Epoxy-15-hydroxythromboxa-5,13-dien-1-oic acid; TXA2	cpd:C02198	ko00590;ko01100;ko04080;ko04726;map07034
UDP-L-rhamnose; UDP-rhamnose	cpd:C02199	ko00520;ko01110
UDP-glucosamine	cpd:C02200
Veratraldehyde; Veratric aldehyde; 3,4-Dimethoxybenzaldehyde	cpd:C02201
Z-Phe-Phe-CHN2	cpd:C02202
Z-Tyr-Leu-NHOH; Benzyloxycarbonyl-Tyr-Leu-NHOH; Cbz-Tyr-Leu-NHOH	cpd:C02203
alpha-D-Lyxose	cpd:C02204
alpha-D-Xylose	cpd:C02205
alpha-Santonin	cpd:C02206
beta-Alanopine; N-(D-1-Carboxyethyl)-beta-alanine	cpd:C02207
beta-D-Mannose	cpd:C02209
beta-Endorphin	cpd:C02210	ko04080
tRNA precursor	cpd:C02211
(+)-cis-Sabinol; Sabinol	cpd:C02213
(E)-Glutaconate; trans-Glutaconate; trans-Glutaconic acid; Glutaconic acid	cpd:C02214
1-Methyladenine	cpd:C02216
10-Oxodecanoate	cpd:C02217
Dehydroalanine; 2-Aminoacrylate	cpd:C02218	ko00270
2-Aminomuconate; 2-Aminomuconic acid; o-Aminomuconate	cpd:C02220	ko00380;ko01100
2-Cyanopyridine	cpd:C02221
2-Maleylacetate; 4-Oxohex-2-enedioate; Maleylacetate	cpd:C02222	ko00361;ko00362;ko00364;ko00627;ko01100;ko01120
2-Methylbutanal; 2-Methylbutyraldehyde	cpd:C02223
2-Methylcholine	cpd:C02224
2-Methylcitrate; 2-Hydroxybutane-1,2,3-tricarboxylate; (2R,3S)-2-Hydroxybutane-1,2,3-tricarboxylate	cpd:C02225	ko00640
2-Methylmaleate; Citraconate; Citraconic acid; Methylmaleic acid	cpd:C02226	ko00290;ko00660;ko01100;ko01210
2-Naphthylamine; 2-Naphthalenamine; 2-Aminonaphthalene; beta-Naphthylamine	cpd:C02227
3-Methylguanine; 2-Amino-3,7-dihydro-3-methyl-6H-purin-6-one	cpd:C02230
3-Nitroacrylate	cpd:C02231
3-Oxoadipyl-CoA; beta-Ketoadipyl-CoA	cpd:C02232	ko00360;ko00362;ko00930;ko01100;ko01120
3-Oxopentanoic acid; 3-Oxopentanoate	cpd:C02233
4-Cyanopyridine	cpd:C02234
4-Nitrocatechol	cpd:C02235	ko00627;ko01120
4-Sulfobenzoate; 4-Sulfobenzoic acid	cpd:C02236	ko00623;ko01120
5-Oxo-D-proline; D-Pyroglutamic acid; D-5-Pyrrolidone-2-carboxylic acid	cpd:C02237	ko00471
5-Valerolactone; delta-Valerolactone; gamma-Valerolactone	cpd:C02240
7-Methyladenine	cpd:C02241
7-Methylguanine	cpd:C02242
8-Oxocoformycin	cpd:C02243
Aliphatic amide	cpd:C02244
Alkyl sulfenate	cpd:C02245
Angiotensinogen; Proangiotensin	cpd:C02246
Anthranilyl-CoA; 2-Aminobenzoyl-CoA	cpd:C02247	ko00627;ko01120
Apocytochrome c	cpd:C02248
Arachidonyl-CoA; Arachidonoyl-CoA; (5Z,8Z,11Z,14Z)-Icosatetraenoyl-CoA	cpd:C02249	ko01040
Arylhydroxamate	cpd:C02252
Benzoylagmatine	cpd:C02253
CDP-acylglycerol; 1-Acyl-sn-glycero-3-cytidine-5'-diphosphate	cpd:C02255
Castanospermine	cpd:C02256
D-glucan	cpd:C02257
D-2-Aminobutyrate; D-2-Aminobutyric acid; D-2-Aminobutanoic acid; (R)-2-Aminobutanoic acid	cpd:C02261
D-Galactosamine; D-Chondrosamine; 2-Amino-2-deoxy-D-galactose	cpd:C02262	ko00052;ko02060
D-Glucose oxime	cpd:C02264
D-Phenylalanine; D-alpha-Amino-beta-phenylpropionic acid	cpd:C02265	ko00360
D-Xylonolactone; D-Xylono-1,5-lactone	cpd:C02266	ko00040
Deoxycoformycin; Pentostatin	cpd:C02267
Deoxynucleoside; 2'-Deoxynucleoside; 2-Deoxy-D-ribosyl-base; 2-Deoxy-D-ribosyl-base1; 2-Deoxy-D-ribosyl-base2	cpd:C02269
Depurinated DNA; Apurinic site in DNA	cpd:C02270
Dichloromethane; Methylene chloride; Methylene dichloride	cpd:C02271	ko00625;ko01120
Diethyl sulfide; Ethyl sulfide; Ethyl thioether; Diethyl thioether	cpd:C02272
Digalacturonate; Digalacturonic acid	cpd:C02273	ko00040;ko01100
Dihydrocoumarin; 3,4-Dihydrocoumarin	cpd:C02274	ko00624;ko01120
1-Dodecanol; Dodecylalcohol; Dodecyl alcohol; Lauryl alcohol	cpd:C02277
Dodecylaldehyde; Dodecyl aldehyde; Dodecanal; Lauraldehyde	cpd:C02278
GDP-L-galactose	cpd:C02280	ko00053;ko00520;ko01100;ko01110
Glutaminyl-tRNA; L-Glutaminyl-tRNA(Gln); Glutaminyl-tRNA(Gln); Gln-tRNA(Gln)	cpd:C02282	ko00970;ko01100
Glycyrrhetinate; Enoxolone; Glycyrrhetinic acid	cpd:C02283
Glycyrrhizinate; Glycyrrhizin; Glycyrrhizic acid; (3beta,20beta)-20-Carboxy-11-oxo-30-norolean-12-en-3-yl 2-O-beta-D-glucuronosyl-beta-D-glucosiduronic acid	cpd:C02284
Hydroxymalonate; Tartronic acid; Hydroxymalonic acid; 2-Hydroxymalonate; 2-Hydroxymalonic acid; 2-Tartronic acid	cpd:C02287
Reduced insulin	cpd:C02288
Isopiperitenone	cpd:C02289
L-Carnitinamide	cpd:C02290
L-Cystathionine	cpd:C02291	ko00260;ko00270;ko01100;ko01110
Latia luciferin	cpd:C02293
Methylguanidine	cpd:C02294
Methylitaconate; 2-Methylene-3-methylsuccinate	cpd:C02295	ko00760
N-Acetyldiamine	cpd:C02297
N-Acetylindoxyl; Acetylindoxyl	cpd:C02298	ko00380
N-Methylaniline; N-Methylbenzenamine	cpd:C02299
O-Acylcarnitine	cpd:C02301
Peptidylglycine	cpd:C02303
Phenylhydrazine; Hydrazinobenzene; Phenyldiazane	cpd:C02304
Phosphocreatine; N-Phosphocreatine; Creatine phosphate	cpd:C02305	ko00330;ko01100
Phosphoramidate; Phosphoramidic acid; Amidophosphoric acid; Phosphoramide	cpd:C02306
Phosphorylase a; [Phosphorylase a]	cpd:C02307
Phosphorylase b; [Phosphorylase b]	cpd:C02308
Primary diamine	cpd:C02311
Prostaglandin F2beta; Prostaglandin F2b; Prosta-5,13-dien-1-oic acid, 9,11,15-trihydroxy-,(5Z,9beta,11alpha,13E,15S)-; 5-Heptenoic acid, 7-[3,5-dihydroxy-2(3-hydroxy-1-octenyl)cyclopentyl]-, stereoisomer; 9beta,11alpha-PGF2a; 9beta,11alpha-PGF2alpha; PGF2b; PGF2beta	cpd:C02314
Protein dithiol	cpd:C02315
R'C(R)S-S(R)CR'	cpd:C02318
R-CHOH-CO-CH2OH	cpd:C02319
R-S-Glutathione	cpd:C02320	ko00480
Rubber particle; Rubber; Rubber (all-cis)	cpd:C02321	ko00900
Salicyl alcohol; Saligenin; 2-Hydroxybenzyl alcohol; 2-(Hydroxymethyl)phenol	cpd:C02323
Secondary amine	cpd:C02324
Sinapyl alcohol; Sinapoyl alcohol	cpd:C02325	ko00940;map01061;ko01100;ko01110
Thiogalactoside	cpd:C02327
Tolmetin sodium	cpd:C02328
UDP-L-iduronate	cpd:C02330	ko00520;ko01100
Vinylacetyl-CoA; 3-Butenoyl-CoA; But-3-enoyl-CoA	cpd:C02331	ko00650;ko00720;ko01120
Vitamin A ester	cpd:C02332
Xanthopterin-B2; 1-(7,8-Dihydro-2,4-dihydroxypteridin-6-yl)-2-hydroxypropan-1-one	cpd:C02333
Z-Arg-Arg-NHMec; Benzyloxycarbonylarginyl-arginine 4-methylcoumarin-7-ylamide	cpd:C02334
beta-Alanyl-CoA	cpd:C02335	ko00410;ko00640
beta-D-Fructose; beta-Fruit sugar; beta-D-arabino-Hexulose; beta-Levulose; Fructose	cpd:C02336	ko00500;ko00520;ko01100
beta-D-Xyloside	cpd:C02337
beta-L-Rhamnose; beta-6-Deoxy-L-mannose; beta-L-Mannomethylose	cpd:C02338
m7G(5')pppR-RNA; mRNA containing an N7-methylguanine cap	cpd:C02339
trans-Aconitate; trans-Aconitic acid	cpd:C02341
'Activated' tRNA	cpd:C02342
(+)-Norephedrine; d-Norephedrine; Norephedrine	cpd:C02343
(-)-endo-Fenchol; (-)-alpha-Fenchyl alcohol	cpd:C02344	ko00902;map01062;ko01110
(2S)-Flavan-4-ol	cpd:C02345
Phosphomannan; Phosphomannan backbone	cpd:C02347
(R)(-)-Allantoin; (R)-Allantoin	cpd:C02348	ko00230;ko01120
(S)(+)-Allantoin; (S)-Allantoin	cpd:C02350	ko00230;ko01100;ko01120
o-Benzoquinone; 1,2-Benzoquinone	cpd:C02351
1,4-beta-D-Xylan; (1,4-beta-D-Xylan)n; (1,4-beta-D-Xylan)n+1	cpd:C02352	ko00500;ko00520;ko01100
2',3'-Cyclic AMP	cpd:C02353	ko00230
2',3'-Cyclic CMP	cpd:C02354	ko00240
2',3'-Cyclic UMP	cpd:C02355	ko00240
(S)-2-Aminobutanoate; (S)-2-Aminobutanoic acid; (S)-2-Aminobutyric acid	cpd:C02356
2-Chlorobenzoate; 2-Chlorobenzoic acid; o-Chlorobenzoic acid	cpd:C02357	ko00364;ko01120
2-Fluorobenzoate; 2-Fluorobenzoic acid	cpd:C02359	ko00364;ko01100;ko01120
2-Hydroxyadipate; 2-Hydroxyadipic acid	cpd:C02360
2-Oxosuccinamate; 2-Oxosuccinamic acid; gamma-Aminooxaloacetate; Oxaloacetamid	cpd:C02362	ko00250
3-Ethoxybenzoate; 3-Ethoxybenzoic acid	cpd:C02363
3-Fluorobenzoate; 3-Fluorobenzoic acid	cpd:C02364	ko00364;ko01100;ko01120;ko01220
3-Methyloxindole; 1,3-Dihydro-3-methyl-2H-indol-2-one	cpd:C02366
3-Oxododecanoic acid; 3-Oxododecanoate	cpd:C02367
4-Chlorobenzoate; 4-Chlorobenzoic acid	cpd:C02370	ko00351;ko00364;ko00621;ko01100;ko01120;ko01220
4-Fluorobenzoate; 4-Fluorobenzoic acid	cpd:C02371	ko00364;ko01100;ko01120;ko01220
4-Hydroxyaniline; 4-Aminophenol; p-Aminophenol; 4-Aminobenzenol	cpd:C02372	ko00627;ko01120
4-Methylpentanal; Isocaproaldehyde; Isohexanal	cpd:C02373	ko00140
5'-Dephospho-DNA	cpd:C02374
4-Chlorocatechol	cpd:C02375	ko00361;ko01100;ko01120
5-Methylcytosine	cpd:C02376	ko00240
5-Oxoprolyl-tRNA	cpd:C02377
6-Aminohexanoate; 6-Aminohexanoic acid; Epsilcapramine; 6-Aminocaproic acid	cpd:C02378	ko00930;ko01100;ko01120
6-Hydroxymellein	cpd:C02379
6-Mercaptopurine; Mercaptopurine	cpd:C02380	ko00983;ko04976
6-Methoxymellein	cpd:C02381
Amino acid(Arg-); Arginine; 2-Amino-5-guanidinovaleric acid	cpd:C02385
p-Benzosemiquinone; 4-Hydroxyphenoxy radical	cpd:C02389
Methylazoxymethanol; CH3-N(O)=N-CH2OH	cpd:C02390
Ester; Carboxylic ester	cpd:C02391
Cinnamyl alcohol; 3-Phenyl-2-propen-1-ol; Styrylcarbinol	cpd:C02394	map01060;ko01110
Cyclohex-2-enone; 2-Cyclohexen-1-one	cpd:C02395
D-Xylosylprotein; O-beta-D-Xylosylprotein; Protein O-D-xyloside	cpd:C02399
Demethylmacrocin; 2'''-O-Demethyllactenocin	cpd:C02400	ko00522;ko01110
Dialkylarylamine	cpd:C02401
Fatty acid anion; Alkanate; Alkane acid	cpd:C02403
Fibrinopeptide B	cpd:C02404
Formyl phosphate	cpd:C02405	ko00630
Glucosylated DNA	cpd:C02410
Glutaconyl-1-CoA; 4-Carboxybut-2-enoyl-CoA; Glutaconyl-CoA; (E)-Glutaconyl-CoA; (2E)-4-Carboxybut-2-enoyl-CoA	cpd:C02411	ko00362;ko00650;ko01120
Glycyl-tRNA(Gly)	cpd:C02412	ko00970
Heptopyranosides	cpd:C02413
Histone-L-lysine	cpd:C02415
Hypotaurocyamine	cpd:C02419
Isobutyronitrile	cpd:C02420
Isonicotineamide; Isonicotinamide	cpd:C02421
L-Arginine ester	cpd:C02424
L-Glyceraldehyde; L-2,3-Dihydroxypropionaldehyde; L-2,3-Dihydroxypropanal; L-Glycerose; L-Aldotriose	cpd:C02426
L-Homocitrulline	cpd:C02427
L-Leucyl-protein	cpd:C02429
L-Methionyl-tRNA; L-Methionyl-tRNA(Met)	cpd:C02430	ko00970
L-Rhamnofuranose	cpd:C02431	ko00051
Long-chain ester	cpd:C02434
Methylated amine	cpd:C02436
N-Desulfoheparin; Heparamine	cpd:C02440
N-Ethylmaleimide	cpd:C02441
N-Methyltyramine	cpd:C02442	ko00350
N6-Acyl-L-lysine	cpd:C02444
Nonane-4,6-dione	cpd:C02445
O-Alkylglycerone	cpd:C02446
O-Methylated RNA	cpd:C02447
Pent-2-enoyl-CoA	cpd:C02451
Perillyl alcohol; (-)-Perillyl alcohol; p-Mentha-1,8-dien-7-ol; (-)-Perillylalcohol	cpd:C02452	ko00902;ko00903;ko01110
Phenolic steroid	cpd:C02453
Phenylenediamine; m-Phenylenediamine; Diaminobenzene; m-Diaminobenzene; Benzenediamine; 1,3-Benzenediamine; meta-Phenylenediamine	cpd:C02454
1-Phenylethylamine; alpha-Phenylethylamine; alpha-Methylbenzylamine	cpd:C02455
Phosphorhodopsin	cpd:C02456
Propane-1,3-diol; 1,3-Propanediol; Trimethylene glycol	cpd:C02457	ko00561
Protein Cys-Cys	cpd:C02461
Sabinene hydrate	cpd:C02462	ko00902;map01062;ko01100;ko01110
Precorrin 2; Dihydrosirohydrochlorin	cpd:C02463	ko00860;ko01100;ko01110
Triiodothyronine; 3,3'5-Triiodo-L-thyronine; L-3,5,3'-Triiodothyronine; 3,5,3'-Triiodothyronine; Liothyronine; 3,5,3'-Triiodo-L-thyronine; T3	cpd:C02465	ko00350;ko01100;ko04080;ko04976;ko05320
Trimetaphosphoric acid; Trimetaphosphate; cyclo-Triphosphoric acid	cpd:C02466
UDP-galactosamine	cpd:C02467
Uroporphyrin III	cpd:C02469	ko00860
Xanthurenic acid; Xanthurenate	cpd:C02470	ko00380
[Glu(-Cys)]n-Gly; Poly(gamma-glutamylcysteine)glycine; (gamma-Glutamylcysteine)n-glycine	cpd:C02471
alpha-D-Fucoside	cpd:C02472
alpha-D-Lyxoside	cpd:C02473
Arabinan; alpha-L-Arabinan; alpha-L-Araban	cpd:C02474	ko00520;ko01110
[truncated: 14,968 more rows]
