# Supplementary material for: Geranylgeranylacetone attenuates cerebral ischemia–reperfusion injury in rats through the augmentation of HSP 27 phosphorylation: a preliminary study
Source: BMC Neurosci. 2021 Feb 8;22:9. doi: 10.1186/s12868-021-00614-7 (PMC7869466; doi:10.1186/s12868-021-00614-7)
Supplement: Supplementary file 7 — Additional file 7: Table S3. The information of metabolic pathways to calculate activity scores on pathway activityprofiling, which consists of the names of metabolic pathways, Kyoto Encyclopedia of Genes and Genomes pathwaycodes and number of metabolites. [file 12868_2021_614_MOESM7_ESM.csv]

PATHbase	2013-03-25233803	pauligiraldo
Glycolysis / Gluconeogenesis	path:map00010	31
Citrate cycle (TCA cycle)	path:map00020	20
Pentose phosphate pathway	path:map00030	33
Pentose and glucuronate interconversions	path:map00040	55
Fructose and mannose metabolism	path:map00051	48
Galactose metabolism	path:map00052	41
Ascorbate and aldarate metabolism	path:map00053	47
Fatty acid biosynthesis	path:map00061	49
Fatty acid elongation	path:map00062	36
Fatty acid metabolism	path:map00071	50
Synthesis and degradation of ketone bodies	path:map00072	6
Cutin, suberine and wax biosynthesis	path:map00073	27
Steroid biosynthesis	path:map00100	45
Primary bile acid biosynthesis	path:map00120	47
Secondary bile acid biosynthesis	path:map00121	32
Ubiquinone and other terpenoid-quinone biosynthesis	path:map00130	80
Steroid hormone biosynthesis	path:map00140	99
Oxidative phosphorylation	path:map00190	16
Photosynthesis	path:map00195	11
Photosynthesis - antenna proteins	path:map00196	0
Purine metabolism	path:map00230	92
Puromycin biosynthesis	path:map00231	12
Caffeine metabolism	path:map00232	21
Pyrimidine metabolism	path:map00240	66
Alanine, aspartate and glutamate metabolism	path:map00250	24
Tetracycline biosynthesis	path:map00253	22
Glycine, serine and threonine metabolism	path:map00260	51
Cysteine and methionine metabolism	path:map00270	57
Valine, leucine and isoleucine degradation	path:map00280	41
Geraniol degradation	path:map00281	21
Valine, leucine and isoleucine biosynthesis	path:map00290	23
Lysine biosynthesis	path:map00300	36
Lysine degradation	path:map00310	47
Penicillin and cephalosporin biosynthesis	path:map00311	18
beta-Lactam resistance	path:map00312	2
Arginine and proline metabolism	path:map00330	90
Clavulanic acid biosynthesis	path:map00331	10
Histidine metabolism	path:map00340	44
Tyrosine metabolism	path:map00350	76
DDT degradation	path:map00351	20
Phenylalanine metabolism	path:map00360	72
Chlorocyclohexane and chlorobenzene degradation	path:map00361	79
Benzoate degradation	path:map00362	66
Bisphenol degradation	path:map00363	25
Fluorobenzoate degradation	path:map00364	32
Tryptophan metabolism	path:map00380	80
Phenylalanine, tyrosine and tryptophan biosynthesis	path:map00400	29
Novobiocin biosynthesis	path:map00401	37
Benzoxazinoid biosynthesis	path:map00402	9
beta-Alanine metabolism	path:map00410	31
Taurine and hypotaurine metabolism	path:map00430	22
Phosphonate and phosphinate metabolism	path:map00440	45
Selenocompound metabolism	path:map00450	27
Cyanoamino acid metabolism	path:map00460	46
D-Glutamine and D-glutamate metabolism	path:map00471	12
D-Arginine and D-ornithine metabolism	path:map00472	10
D-Alanine metabolism	path:map00473	6
Glutathione metabolism	path:map00480	38
Starch and sucrose metabolism	path:map00500	51
N-Glycan biosynthesis	path:map00510	36
Other glycan degradation	path:map00511	0
Mucin type O-Glycan biosynthesis	path:map00512	15
Various types of N-glycan biosynthesis	path:map00513	28
Other types of O-glycan biosynthesis	path:map00514	0
Amino sugar and nucleotide sugar metabolism	path:map00520	97
Streptomycin biosynthesis	path:map00521	24
Biosynthesis of 12-, 14- and 16-membered macrolides	path:map00522	75
Polyketide sugar unit biosynthesis	path:map00523	34
Butirosin and neomycin biosynthesis	path:map00524	29
Glycosaminoglycan degradation	path:map00531	23
Glycosaminoglycan biosynthesis - chondroitin sulfate / dermatan sulfate	path:map00532	12
Glycosaminoglycan biosynthesis - keratan sulfate	path:map00533	0
Glycosaminoglycan biosynthesis - heparan sulfate / heparin	path:map00534	7
Lipopolysaccharide biosynthesis	path:map00540	29
Peptidoglycan biosynthesis	path:map00550	27
Glycerolipid metabolism	path:map00561	33
Inositol phosphate metabolism	path:map00562	42
Glycosylphosphatidylinositol(GPI)-anchor biosynthesis	path:map00563	16
Glycerophospholipid metabolism	path:map00564	46
Ether lipid metabolism	path:map00565	23
Arachidonic acid metabolism	path:map00590	75
Linoleic acid metabolism	path:map00591	26
alpha-Linolenic acid metabolism	path:map00592	40
Sphingolipid metabolism	path:map00600	25
Glycosphingolipid biosynthesis - lacto and neolacto series	path:map00601	52
Glycosphingolipid biosynthesis - globo series	path:map00603	17
Glycosphingolipid biosynthesis - ganglio series	path:map00604	31
Pyruvate metabolism	path:map00620	32
Dioxin degradation	path:map00621	58
Xylene degradation	path:map00622	37
Toluene degradation	path:map00623	45
Polycyclic aromatic hydrocarbon degradation	path:map00624	105
Chloroalkane and chloroalkene degradation	path:map00625	40
Naphthalene degradation	path:map00626	60
Aminobenzoate degradation	path:map00627	84
Glyoxylate and dicarboxylate metabolism	path:map00630	58
Nitrotoluene degradation	path:map00633	27
Propanoate metabolism	path:map00640	36
Ethylbenzene degradation	path:map00642	14
Styrene degradation	path:map00643	24
Butanoate metabolism	path:map00650	40
C5-Branched dibasic acid metabolism	path:map00660	32
One carbon pool by folate	path:map00670	9
Methane metabolism	path:map00680	80
Carbon fixation in photosynthetic organisms	path:map00710	23
Carbon fixation pathways in prokaryotes	path:map00720	46
Thiamine metabolism	path:map00730	26
Riboflavin metabolism	path:map00740	23
Vitamin B6 metabolism	path:map00750	32
Nicotinate and nicotinamide metabolism	path:map00760	47
Pantothenate and CoA biosynthesis	path:map00770	28
Biotin metabolism	path:map00780	28
Lipoic acid metabolism	path:map00785	6
Folate biosynthesis	path:map00790	29
Atrazine degradation	path:map00791	21
Retinol metabolism	path:map00830	24
Porphyrin and chlorophyll metabolism	path:map00860	124
Terpenoid backbone biosynthesis	path:map00900	42
Indole alkaloid biosynthesis	path:map00901	47
Monoterpenoid biosynthesis	path:map00902	49
Limonene and pinene degradation	path:map00903	64
Diterpenoid biosynthesis	path:map00904	94
Brassinosteroid biosynthesis	path:map00905	29
Carotenoid biosynthesis	path:map00906	109
Zeatin biosynthesis	path:map00908	39
Sesquiterpenoid and triterpenoid biosynthesis	path:map00909	78
Nitrogen metabolism	path:map00910	53
Sulfur metabolism	path:map00920	18
Caprolactam degradation	path:map00930	22
Phenylpropanoid biosynthesis	path:map00940	55
Flavonoid biosynthesis	path:map00941	68
Anthocyanin biosynthesis	path:map00942	56
Isoflavonoid biosynthesis	path:map00943	63
Flavone and flavonol biosynthesis	path:map00944	49
Stilbenoid, diarylheptanoid and gingerol biosynthesis	path:map00945	25
Isoquinoline alkaloid biosynthesis	path:map00950	93
Tropane, piperidine and pyridine alkaloid biosynthesis	path:map00960	68
Betalain biosynthesis	path:map00965	24
Glucosinolate biosynthesis	path:map00966	75
Aminoacyl-tRNA biosynthesis	path:map00970	53
Metabolism of xenobiotics by cytochrome P450	path:map00980	121
Insect hormone biosynthesis	path:map00981	25
Drug metabolism - cytochrome P450	path:map00982	100
Drug metabolism - other enzymes	path:map00983	49
Steroid degradation	path:map00984	16
Overview of biosynthetic pathways	path:map01010	0
Biosynthesis of unsaturated fatty acids	path:map01040	54
Biosynthesis of ansamycins	path:map01051	32
Type I polyketide structures	path:map01052	21
Biosynthesis of siderophore group nonribosomal peptides	path:map01053	13
Nonribosomal peptide structures	path:map01054	14
Biosynthesis of vancomycin group antibiotics	path:map01055	19
Biosynthesis of type II polyketide backbone	path:map01056	24
Biosynthesis of type II polyketide products	path:map01057	134
Acridone alkaloid biosynthesis	path:map01058	7
Biosynthesis of plant secondary metabolites	path:map01060	0
Biosynthesis of phenylpropanoids	path:map01061	0
Biosynthesis of terpenoids and steroids	path:map01062	0
Biosynthesis of alkaloids derived from shikimate pathway	path:map01063	0
Biosynthesis of alkaloids derived from ornithine, lysine and nicotinic acid	path:map01064	0
Biosynthesis of alkaloids derived from histidine and purine	path:map01065	0
Biosynthesis of alkaloids derived from terpenoid and polyketide	path:map01066	0
Biosynthesis of plant hormones	path:map01070	0
Metabolic pathways	path:map01100	0
Biosynthesis of secondary metabolites	path:map01110	0
Microbial metabolism in diverse environments	path:map01120	0
2-Oxocarboxylic acid metabolism	path:map01210	0
Degradation of aromatic compounds	path:map01220	0
ABC transporters	path:map02010	99
Two-component system	path:map02020	40
Bacterial chemotaxis	path:map02030	6
Flagellar assembly	path:map02040	0
Phosphotransferase system (PTS)	path:map02060	46
Ribosome biogenesis in eukaryotes	path:map03008	0
Ribosome	path:map03010	0
RNA transport	path:map03013	3
mRNA surveillance pathway	path:map03015	0
RNA degradation	path:map03018	1
RNA polymerase	path:map03020	0
Basal transcription factors	path:map03022	0
DNA replication	path:map03030	0
Spliceosome	path:map03040	0
Proteasome	path:map03050	0
Protein export	path:map03060	0
Bacterial secretion system	path:map03070	1
PPAR signaling pathway	path:map03320	5
Base excision repair	path:map03410	0
Nucleotide excision repair	path:map03420	0
Mismatch repair	path:map03430	0
Homologous recombination	path:map03440	0
Non-homologous end-joining	path:map03450	0
Fanconi anemia pathway	path:map03460	0
MAPK signaling pathway	path:map04010	5
MAPK signaling pathway - yeast	path:map04011	0
ErbB signaling pathway	path:map04012	4
MAPK signaling pathway - fly	path:map04013	0
Calcium signaling pathway	path:map04020	10
Cytokine-cytokine receptor interaction	path:map04060	0
Chemokine signaling pathway	path:map04062	5
NF-kappa B signaling pathway	path:map04064	3
HIF-1 signaling pathway	path:map04066	15
Phosphatidylinositol signaling system	path:map04070	27
Plant hormone signal transduction	path:map04075	12
Neuroactive ligand-receptor interaction	path:map04080	128
Cell cycle	path:map04110	0
Cell cycle - yeast	path:map04111	2
Cell cycle - Caulobacter	path:map04112	1
Meiosis - yeast	path:map04113	3
Oocyte meiosis	path:map04114	4
p53 signaling pathway	path:map04115	0
Ubiquitin mediated proteolysis	path:map04120	0
Sulfur relay system	path:map04122	10
SNARE interactions in vesicular transport	path:map04130	0
Regulation of autophagy	path:map04140	5
Protein processing in endoplasmic reticulum	path:map04141	6
Lysosome	path:map04142	4
Endocytosis	path:map04144	7
Phagosome	path:map04145	5
Peroxisome	path:map04146	0
mTOR signaling pathway	path:map04150	10
PI3K-Akt signaling pathway	path:map04151	4
Apoptosis	path:map04210	0
Cardiac muscle contraction	path:map04260	4
Vascular smooth muscle contraction	path:map04270	26
Wnt signaling pathway	path:map04310	1
Dorso-ventral axis formation	path:map04320	0
Notch signaling pathway	path:map04330	0
Hedgehog signaling pathway	path:map04340	1
TGF-beta signaling pathway	path:map04350	0
Axon guidance	path:map04360	1
VEGF signaling pathway	path:map04370	6
Osteoclast differentiation	path:map04380	3
Hippo signaling pathway	path:map04390	0
Hippo signaling pathway - fly	path:map04391	0
Focal adhesion	path:map04510	2
ECM-receptor interaction	path:map04512	1
Cell adhesion molecules (CAMs)	path:map04514	0
Adherens junction	path:map04520	0
Tight junction	path:map04530	1
Gap junction	path:map04540	11
Complement and coagulation cascades	path:map04610	2
Antigen processing and presentation	path:map04612	0
Renin-angiotensin system	path:map04614	7
Toll-like receptor signaling pathway	path:map04620	0
NOD-like receptor signaling pathway	path:map04621	1
RIG-I-like receptor signaling pathway	path:map04622	0
Cytosolic DNA-sensing pathway	path:map04623	0
Plant-pathogen interaction	path:map04626	7
Jak-STAT signaling pathway	path:map04630	0
Hematopoietic cell lineage	path:map04640	2
Natural killer cell mediated cytotoxicity	path:map04650	4
T cell receptor signaling pathway	path:map04660	4
B cell receptor signaling pathway	path:map04662	4
Fc epsilon RI signaling pathway	path:map04664	11
Fc gamma R-mediated phagocytosis	path:map04666	8
Leukocyte transendothelial migration	path:map04670	4
Intestinal immune network for IgA production	path:map04672	2
Circadian rhythm	path:map04710	2
Circadian rhythm - fly	path:map04711	0
Circadian rhythm - plant	path:map04712	0
Circadian entrainment	path:map04713	11
Long-term potentiation	path:map04720	7
Synaptic vesicle cycle	path:map04721	12
Neurotrophin signaling pathway	path:map04722	5
Retrograde endocannabinoid signaling	path:map04723	19
Glutamatergic synapse	path:map04724	8
Cholinergic synapse	path:map04725	12
Serotonergic synapse	path:map04726	42
GABAergic synapse	path:map04727	9
Dopaminergic synapse	path:map04728	12
Long-term depression	path:map04730	9
Olfactory transduction	path:map04740	5
Taste transduction	path:map04742	13
Phototransduction	path:map04744	8
Phototransduction - fly	path:map04745	11
Regulation of actin cytoskeleton	path:map04810	6
Insulin signaling pathway	path:map04910	4
Insulin secretion	path:map04911	13
GnRH signaling pathway	path:map04912	6
Progesterone-mediated oocyte maturation	path:map04914	4
Melanogenesis	path:map04916	6
Adipocytokine signaling pathway	path:map04920	7
Type II diabetes mellitus	path:map04930	6
Type I diabetes mellitus	path:map04940	3
Maturity onset diabetes of the young	path:map04950	0
Aldosterone-regulated sodium reabsorption	path:map04960	8
Endocrine and other factor-regulated calcium reabsorption	path:map04961	9
Vasopressin-regulated water reabsorption	path:map04962	2
Proximal tubule bicarbonate reclamation	path:map04964	17
Collecting duct acid secretion	path:map04966	8
Salivary secretion	path:map04970	17
Gastric acid secretion	path:map04971	14
Pancreatic secretion	path:map04972	17
Carbohydrate digestion and absorption	path:map04973	27
Protein digestion and absorption	path:map04974	47
Fat digestion and absorption	path:map04975	12
Bile secretion	path:map04976	175
Vitamin digestion and absorption	path:map04977	38
Mineral absorption	path:map04978	29
Alzheimer's disease	path:map05010	7
Parkinson's disease	path:map05012	13
Amyotrophic lateral sclerosis (ALS)	path:map05014	10
Huntington's disease	path:map05016	3
Prion diseases	path:map05020	3
Cocaine addiction	path:map05030	8
Amphetamine addiction	path:map05031	10
Morphine addiction	path:map05032	12
Nicotine addiction	path:map05033	7
Alcoholism	path:map05034	10
Bacterial invasion of epithelial cells	path:map05100	0
Vibrio cholerae infection	path:map05110	9
Vibrio cholerae pathogenic cycle	path:map05111	4
Epithelial cell signaling in Helicobacter pylori infection	path:map05120	7
Pathogenic Escherichia coli infection	path:map05130	1
Shigellosis	path:map05131	2
Salmonella infection	path:map05132	4
Pertussis	path:map05133	10
Legionellosis	path:map05134	2
Leishmaniasis	path:map05140	6
Chagas disease (American trypanosomiasis)	path:map05142	7
African trypanosomiasis	path:map05143	10
Malaria	path:map05144	5
Toxoplasmosis	path:map05145	3
Amoebiasis	path:map05146	13
Staphylococcus aureus infection	path:map05150	12
Tuberculosis	path:map05152	9
Hepatitis C	path:map05160	8
Hepatitis B	path:map05161	0
Measles	path:map05162	4
Influenza A	path:map05164	4
HTLV-I infection	path:map05166	9
Herpes simplex infection	path:map05168	0
Epstein-Barr virus infection	path:map05169	3
Pathways in cancer	path:map05200	20
Transcriptional misregulation in cancer	path:map05202	0
Viral carcinogenesis	path:map05203	0
Chemical carcinogenesis	path:map05204	99
Colorectal cancer	path:map05210	0
Renal cell carcinoma	path:map05211	3
Pancreatic cancer	path:map05212	2
Endometrial cancer	path:map05213	1
Glioma	path:map05214	4
Prostate cancer	path:map05215	11
Thyroid cancer	path:map05216	0
Basal cell carcinoma	path:map05217	1
Melanoma	path:map05218	1
Bladder cancer	path:map05219	0
Chronic myeloid leukemia	path:map05220	1
Acute myeloid leukemia	path:map05221	1
Small cell lung cancer	path:map05222	3
Non-small cell lung cancer	path:map05223	6
Asthma	path:map05310	5
Autoimmune thyroid disease	path:map05320	4
Systemic lupus erythematosus	path:map05322	3
Rheumatoid arthritis	path:map05323	4
Allograft rejection	path:map05330	1
Graft-versus-host disease	path:map05332	2
Primary immunodeficiency	path:map05340	0
Hypertrophic cardiomyopathy (HCM)	path:map05410	5
Arrhythmogenic right ventricular cardiomyopathy (ARVC)	path:map05412	2
Dilated cardiomyopathy	path:map05414	4
Viral myocarditis	path:map05416	0
Penicillins	path:map07011	74
Cephalosporins - parenteral agents	path:map07012	60
Cephalosporins - oral agents	path:map07013	28
Quinolones	path:map07014	36
Local analgesics	path:map07015	20
Sulfonamide derivatives - sulfa drugs	path:map07016	34
Sulfonamide derivatives - diuretics	path:map07017	34
Sulfonamide derivatives - hypoglycemic agents	path:map07018	19
Tetracyclines	path:map07019	20
Macrolides and ketolides	path:map07020	36
Aminoglycosides	path:map07021	33
Rifamycins	path:map07023	11
HMG-CoA reductase inhibitors	path:map07024	17
Quinolines	path:map07025	24
Antifungal agents	path:map07026	56
Antidepressants	path:map07027	72
Antipsychotics	path:map07028	43
Phenothiazines	path:map07029	56
Anxiolytics	path:map07030	32
Butyrophenones	path:map07031	21
Hypnotics	path:map07032	67
Anticonvulsants	path:map07033	48
Eicosanoids	path:map07034	23
Prostaglandins	path:map07035	24
Calcium channel blocking drugs	path:map07036	45
Antiarrhythmic drugs	path:map07037	69
Antiulcer drugs	path:map07038	66
Opioid analgesics	path:map07039	59
Antineoplastics - alkylating agents	path:map07040	34
Antineoplastics - antimetabolic agents	path:map07041	33
Antineoplastics - agents from natural products	path:map07042	47
Antineoplastics - hormones	path:map07043	39
Antiviral agents	path:map07044	94
Antineoplastics - protein kinases inhibitors	path:map07045	44
Immunosuppressive agents	path:map07046	36
Osteoporosis drugs	path:map07047	48
Antimigraines	path:map07048	70
Antithrombosis agents	path:map07049	50
Antirheumatics - DMARDs and biological agents	path:map07050	29
Antidiabetics	path:map07051	42
Antidyslipidemic agents	path:map07052	16
Anti-HIV agents	path:map07053	49
Benzoic acid family	path:map07110	31
2-Aminothiazole family	path:map07111	14
1,2-Diphenyl substitution family	path:map07112	8
Furan family	path:map07113	13
Naphthalene family	path:map07114	29
Sulfonamide family	path:map07115	19
Butyrophenone family	path:map07116	17
Benzodiazepine family	path:map07117	16
Serotonin receptor agonists/antagonists	path:map07211	40
Histamine H1 receptor antagonists	path:map07212	98
Dopamine receptor agonists/antagonists	path:map07213	55
beta-Adrenergic receptor agonists/antagonists	path:map07214	39
alpha-Adrenergic receptor agonists/antagonists	path:map07215	41
Catecholamine transferase inhibitors	path:map07216	34
Renin-angiotensin system inhibitors	path:map07217	31
HIV protease inhibitors	path:map07218	28
Cyclooxygenase inhibitors	path:map07219	55
Cholinergic and anticholinergic drugs	path:map07220	78
Nicotinic cholinergic receptor antagonists	path:map07221	19
Peroxisome proliferator-activated receptor (PPAR) agonists	path:map07222	26
Retinoic acid receptor (RAR) and retinoid X receptor (RXR) agonists/antagonists	path:map07223	15
Opioid receptor agonists/antagonists	path:map07224	91
Glucocorticoid and meneralocorticoid receptor agonists/antagonists	path:map07225	91
Progesterone, androgen and estrogen receptor agonists/antagonists	path:map07226	81
Histamine H2/H3 receptor agonists/antagonists	path:map07227	25
Eicosanoid receptor agonists/antagonists	path:map07228	43
Angiotensin receptor and endothelin receptor antagonists	path:map07229	19
GABA-A receptor agonists/antagonists	path:map07230	70
Sodium channel blocking drugs	path:map07231	66
Potassium channel blocking and opening drugs	path:map07232	35
Ion transporter inhibitors	path:map07233	49
Neurotransmitter transporter inhibitors	path:map07234	65
N-Metyl-D-aspartic acid receptor antagonists	path:map07235	23
